# Supplementary material for: Proteomic characterization of GSK3β knockout shows altered cell adhesion and metabolic pathway utilisation in colorectal cancer cells
Source: PLoS One. 2021 Nov 5;16(11):e0246707. doi: 10.1371/journal.pone.0246707 (PMC8570494; doi:10.1371/journal.pone.0246707)
Supplement: S1 File — (XLSX) [file pone.0246707.s002.xlsx]

## Sheet: S2 MS protein quant
S2: Protein quantitation (fmol on Column) and protein coverage values for each replicate (KOGSK = GSK3B Knockout samples, WT = Wild-Type GSK3B samples).
protein.Accession	protein.Description	protein.seqCover(%).KOGSK.Rep1	protein.fmolOnColumn.KOGSK.Rep1	protein.seqCover(%).KOGSK.Rep2	protein.fmolOnColumn.KOGSK.Rep2	protein.seqCover(%).KOGSK.Rep3	protein.fmolOnColumn.KOGSK.Rep3	protein.seqCover(%).WT.Rep1	protein.fmolOnColumn.WT.Rep1	protein.seqCover(%).WT.Rep2	protein.fmolOnColumn.WT.Rep2	protein.seqCover(%).WT.Rep3	protein.fmolOnColumn.WT.Rep3
TCPG_HUMAN	T-complex protein 1 subunit gamma OS=Homo sapiens GN=CCT3 PE=1 SV=4	55.41	2190.13	38.17	619.882	63.3	560.686	65.32	164.561	48.44	243.143	58.17	605.286
CNN3_HUMAN	Calponin-3 OS=Homo sapiens GN=CNN3 PE=1 SV=1	40.73	283.003	30.7	24.1099	58.05	46.787	34.95	46.7958	36.78	53.5639	47.42	69.7997
RL26L_HUMAN	60S ribosomal protein L26-like 1 OS=Homo sapiens GN=RPL26L1 PE=1 SV=1	53.79	NaN	43.45	NaN	55.86	162.267	48.97	134.694	46.9	243.731	54.48	415.552
H2A2C_HUMAN	Histone H2A type 2-C OS=Homo sapiens GN=HIST2H2AC PE=1 SV=4	40.31	NaN	37.98	NaN	43.41	NaN	37.21	NaN	40.31	NaN	34.88	NaN
RU2A_HUMAN	U2 small nuclear ribonucleoprotein A' OS=Homo sapiens GN=SNRPA1 PE=1 SV=2	49.8	391.263	35.29	17.6049	56.08	108.423	47.84	66.0131	37.25	60.1891	50.98	242.811
CD44_HUMAN	CD44 antigen OS=Homo sapiens GN=CD44 PE=1 SV=3	13.75	170.48	31	106.095	36.25	46.4894	18.46	45.527	15.63	108.111	21.7	279.618
EFTU_HUMAN	Elongation factor Tu_ mitochondrial OS=Homo sapiens GN=TUFM PE=1 SV=2	67.92	1450.66	62.39	1126.97	65.71	726.351	66.15	335.365	46.02	305.048	60.4	416.642
TRNT1_HUMAN	CCA tRNA nucleotidyltransferase 1_ mitochondrial OS=Homo sapiens GN=TRNT1 PE=1 SV=2	46.54	124.268	25.12	3.7301	31.34	35.7417	22.81	12.7685	39.63	23.531	33.18	56.1188
RS10_HUMAN	40S ribosomal protein S10 OS=Homo sapiens GN=RPS10 PE=1 SV=1	66.06	372.323	58.79	174.8	67.27	100.652	51.52	142.926	64.85	151	62.42	252.631
H2AV_HUMAN	Histone H2A.V OS=Homo sapiens GN=H2AFV PE=1 SV=3	34.38	149.985	67.19	51.8447	30.47	13.2028	38.28	89.9257	37.5	546.024	29.69	134.041
ACADV_HUMAN	Very long-chain specific acyl-CoA dehydrogenase_ mitochondrial OS=Homo sapiens GN=ACADVL PE=1 SV=1	47.63	433.737	54.81	553.602	57.56	123.163	43.82	75.4459	43.05	152.121	52.21	180.714
ODO2_HUMAN	Dihydrolipoyllysine-residue succinyltransferase component of 2-oxoglutarate dehydrogenase complex_ mitochondrial OS=Homo sapiens GN=DLST PE=1 SV=4	45.7	269.093	54.08	44.8022	49.67	116.117	25.83	50.2551	50.55	114.797	54.75	175.403
RS10L_HUMAN	Putative 40S ribosomal protein S10-like OS=Homo sapiens GN=RPS10P5 PE=5 SV=1	59.09	NaN	41.48	3.0423	43.18	NaN	36.93	7.0199	36.93	1.7429	38.07	NaN
EPHA2_HUMAN	Ephrin type-A receptor 2 OS=Homo sapiens GN=EPHA2 PE=1 SV=2	34.32	435.091	18.34	12.2985	28.38	122.443	19.36	39.0564	19.88	118.999	21.93	112.601
SARNP_HUMAN	SAP domain-containing ribonucleoprotein OS=Homo sapiens GN=SARNP PE=1 SV=3	73.33	156.506	52.86	23.3832	45.71	89.7116	44.29	80.3619	43.81	167.846	49.52	223.251
VDAC3_HUMAN	Voltage-dependent anion-selective channel protein 3 OS=Homo sapiens GN=VDAC3 PE=1 SV=1	39.22	504.768	47.35	42.96	51.24	56.8626	31.8	105.124	41.34	162.148	37.81	303.405
EIF3F_HUMAN	Eukaryotic translation initiation factor 3 subunit F OS=Homo sapiens GN=EIF3F PE=1 SV=1	36.13	561.923	24.93	199.016	14.85	82.4977	30.81	172.409	43.42	219.054	70.31	285.442
H2B1J_HUMAN	Histone H2B type 1-J OS=Homo sapiens GN=HIST1H2BJ PE=1 SV=3	66.67	NaN	54.76	NaN	57.14	NaN	57.14	NaN	62.7	695.245	57.94	775.848
XPO2_HUMAN	Exportin-2 OS=Homo sapiens GN=CSE1L PE=1 SV=3	40.78	406.236	40.47	735.755	24.61	170.17	21.83	403.177	32.44	398.098	28.73	443.294
H2B1B_HUMAN	Histone H2B type 1-B OS=Homo sapiens GN=HIST1H2BB PE=1 SV=2	66.67	795.24	54.76	245.601	56.35	55.4677	62.7	NaN	58.73	NaN	57.94	NaN
PRPS2_HUMAN	Ribose-phosphate pyrophosphokinase 2 OS=Homo sapiens GN=PRPS2 PE=1 SV=2	48.74	89.4913	29.56	128.845	35.53	40.679	49.69	59.9534	63.52	41.7294	65.72	84.7303
RL15_HUMAN	60S ribosomal protein L15 OS=Homo sapiens GN=RPL15 PE=1 SV=2	51.96	1078.59	42.65	13.6957	52.45	270.456	41.67	276.624	59.31	361.762	50.98	529.256
PAIRB_HUMAN	Plasminogen activator inhibitor 1 RNA-binding protein OS=Homo sapiens GN=SERBP1 PE=1 SV=2	36.03	389.329	39.95	18.0501	38.97	129.265	34.8	54.9223	30.39	41.9967	45.34	469.625
DDX3X_HUMAN	ATP-dependent RNA helicase DDX3X OS=Homo sapiens GN=DDX3X PE=1 SV=3	52.11	333.695	35.05	40.2171	43.05	87.1245	43.66	81.6278	37.76	117.618	43.35	283.218
TCTP_HUMAN	Translationally-controlled tumor protein OS=Homo sapiens GN=TPT1 PE=1 SV=1	45.35	576.008	30.23	74.6119	53.49	377.432	39.53	240.422	43.6	456.875	22.67	548.433
EF2_HUMAN	Elongation factor 2 OS=Homo sapiens GN=EEF2 PE=1 SV=4	45.8	1518.49	36.36	1451.73	41.61	571.02	40.79	520.671	49.65	906.004	36.25	1223.63
PGM1_HUMAN	Phosphoglucomutase-1 OS=Homo sapiens GN=PGM1 PE=1 SV=3	51.6	115.464	34.7	59.7955	34.7	27.074	27.58	29.2575	31.67	67.7835	34.88	75.9944
CK068_HUMAN	UPF0696 protein C11orf68 OS=Homo sapiens GN=C11orf68 PE=1 SV=2	29.08	59.4588	31.47	19.1813	33.07	49.0591	15.14	9.8768	18.33	10.9247	34.26	18.122
HMOX2_HUMAN	Heme oxygenase 2 OS=Homo sapiens GN=HMOX2 PE=1 SV=2	59.18	219.487	30.38	100.059	42.09	40.8517	33.54	42.2386	39.24	62.4095	43.99	88.4051
WDR1_HUMAN	WD repeat-containing protein 1 OS=Homo sapiens GN=WDR1 PE=1 SV=4	48.68	646.763	53.3	303.32	35.64	290.23	24.92	144.452	27.89	220.081	36.8	507.539
RL13_HUMAN	60S ribosomal protein L13 OS=Homo sapiens GN=RPL13 PE=1 SV=4	49.76	601.493	45.02	44.8458	52.13	260.559	47.39	124.587	39.81	349.381	52.13	442.947
XRN2_HUMAN	5'-3' exoribonuclease 2 OS=Homo sapiens GN=XRN2 PE=1 SV=1	35.68	148.782	22.84	56.8868	28.53	48.4547	19.89	39.4422	32.11	64.3531	32.63	82.3074
TIAR_HUMAN	Nucleolysin TIAR OS=Homo sapiens GN=TIAL1 PE=1 SV=1	42.4	68.4021	26.67	6.9029	39.2	44.0516	15.47	32.6921	38.13	32.4852	41.07	87.8209
KINH_HUMAN	Kinesin-1 heavy chain OS=Homo sapiens GN=KIF5B PE=1 SV=1	56.28	341.59	29.28	107.025	50.88	97.8174	43.93	54.1056	48.6	136.278	58.77	163.652
VDAC2_HUMAN	Voltage-dependent anion-selective channel protein 2 OS=Homo sapiens GN=VDAC2 PE=1 SV=2	49.32	790.584	40.14	55.1512	30.95	213.17	23.13	198.225	32.31	275.805	39.12	684.1
HMGN5_HUMAN	High mobility group nucleosome-binding domain-containing protein 5 OS=Homo sapiens GN=HMGN5 PE=1 SV=1	35.11	13.8719	33.69	27.6192	43.97	11.1764	42.2	8.3056	43.97	13.3931	49.29	32.3438
MCM4_HUMAN	DNA replication licensing factor MCM4 OS=Homo sapiens GN=MCM4 PE=1 SV=5	46.7	176.109	28.97	228.324	32.33	73.3155	33.95	102.32	32.33	81.1204	39.28	159.048
HNRL2_HUMAN	Heterogeneous nuclear ribonucleoprotein U-like protein 2 OS=Homo sapiens GN=HNRNPUL2 PE=1 SV=1	24.77	80.468	20.75	8.3026	25.03	247.47	34.81	40.0131	27.31	55.6947	44.44	160.832
IMP3_HUMAN	U3 small nucleolar ribonucleoprotein protein IMP3 OS=Homo sapiens GN=IMP3 PE=1 SV=1	61.96	25.4352	40.76	4.2612	46.74	51.5532	25	11.3337	56.52	21.9868	57.07	38.4053
DDX6_HUMAN	Probable ATP-dependent RNA helicase DDX6 OS=Homo sapiens GN=DDX6 PE=1 SV=2	49.07	253.828	56.52	53.7142	28.16	56.8537	43.89	90.7077	37.47	113.195	60.25	257.31
ROA3_HUMAN	Heterogeneous nuclear ribonucleoprotein A3 OS=Homo sapiens GN=HNRNPA3 PE=1 SV=2	54.76	876.843	35.19	367.628	69.05	232.854	34.92	135.241	54.5	270.053	57.14	398.003
RL18_HUMAN	60S ribosomal protein L18 OS=Homo sapiens GN=RPL18 PE=1 SV=2	47.87	552.862	53.72	38.7944	50	276.276	39.89	187.124	43.62	192.589	28.19	326.451
PEBP1_HUMAN	Phosphatidylethanolamine-binding protein 1 OS=Homo sapiens GN=PEBP1 PE=1 SV=3	65.24	873.86	35.29	174.186	65.24	342.524	57.22	266.927	65.24	396.522	65.24	483.587
TCPA_HUMAN	T-complex protein 1 subunit alpha OS=Homo sapiens GN=TCP1 PE=1 SV=1	57.01	1161.37	44.06	425.256	54.14	319.663	51.8	256.75	54.32	435.187	63.13	547.071
H2AZ_HUMAN	Histone H2A.Z OS=Homo sapiens GN=H2AFZ PE=1 SV=2	34.38	NaN	67.19	NaN	30.47	NaN	32.03	NaN	37.5	NaN	29.69	NaN
H2A1A_HUMAN	Histone H2A type 1-A OS=Homo sapiens GN=HIST1H2AA PE=1 SV=3	39.69	0.8437	40.46	NaN	22.14	NaN	22.14	NaN	25.19	NaN	16.79	NaN
SRSF7_HUMAN	Serine/arginine-rich splicing factor 7 OS=Homo sapiens GN=SRSF7 PE=1 SV=1	50.42	515.639	21.43	55.3705	38.66	155.962	31.93	118.217	32.35	94.634	38.66	352.927
PABP1_HUMAN	Polyadenylate-binding protein 1 OS=Homo sapiens GN=PABPC1 PE=1 SV=2	66.51	662.481	47.48	58.694	67.3	140.576	65.09	223.67	72.96	385.071	62.11	486.004
SF3B1_HUMAN	Splicing factor 3B subunit 1 OS=Homo sapiens GN=SF3B1 PE=1 SV=3	46.24	761.865	20.63	185.171	47.93	166.931	44.4	89.3653	37.5	179.557	39.57	175.786
WDR3_HUMAN	WD repeat-containing protein 3 OS=Homo sapiens GN=WDR3 PE=1 SV=1	29.9	113.036	26.19	59.334	26.83	42.8254	10.6	34.2424	15.69	35.684	22.16	54.6366
RL40_HUMAN	Ubiquitin-60S ribosomal protein L40 OS=Homo sapiens GN=UBA52 PE=1 SV=2	58.59	578.908	57.03	333.701	51.56	NaN	45.31	277.011	50.78	236.042	51.56	196.187
UB2V2_HUMAN	Ubiquitin-conjugating enzyme E2 variant 2 OS=Homo sapiens GN=UBE2V2 PE=1 SV=4	57.93	296.975	60.69	14.9141	61.38	112.325	28.97	24.2475	70.34	173.543	57.93	200.394
LDHA_HUMAN	L-lactate dehydrogenase A chain OS=Homo sapiens GN=LDHA PE=1 SV=2	54.22	2269.18	62.35	152.15	64.76	666.78	58.73	534.567	52.41	1126.28	62.35	1520.97
NP1L1_HUMAN	Nucleosome assembly protein 1-like 1 OS=Homo sapiens GN=NAP1L1 PE=1 SV=1	30.95	844.862	42.71	20.355	49.87	327.728	36.32	362.449	32.99	216.745	24.3	264.553
APMAP_HUMAN	Adipocyte plasma membrane-associated protein OS=Homo sapiens GN=APMAP PE=1 SV=2	41.35	133.009	43.51	116.611	38.46	74.3369	20.91	80.2128	28.61	100.225	38.22	90.2468
PP4R2_HUMAN	Serine/threonine-protein phosphatase 4 regulatory subunit 2 OS=Homo sapiens GN=PPP4R2 PE=1 SV=3	47.72	69.0071	27.82	1.3002	37.41	13.5618	41.73	11.1596	39.57	47.3336	45.8	33.7344
RM24_HUMAN	39S ribosomal protein L24_ mitochondrial OS=Homo sapiens GN=MRPL24 PE=1 SV=1	33.33	46.585	41.2	44.9883	19.91	7.6807	25.46	57.5933	38.43	13.2661	38.89	32.1165
CCD25_HUMAN	Coiled-coil domain-containing protein 25 OS=Homo sapiens GN=CCDC25 PE=1 SV=2	40.87	59.213	56.25	16.3171	55.77	31.5767	50.48	10.6455	51.92	23.2355	35.1	59.484
SYSM_HUMAN	Serine--tRNA ligase_ mitochondrial OS=Homo sapiens GN=SARS2 PE=1 SV=1	33.59	63.0698	30.89	21.0264	21.24	16.0029	30.12	11.766	21.81	56.3699	30.69	50.6033
UK114_HUMAN	Ribonuclease UK114 OS=Homo sapiens GN=HRSP12 PE=1 SV=1	45.26	133.672	43.07	10.1607	49.64	54.2498	20.44	20.454	18.98	36.7372	28.47	97.5799
GRDN_HUMAN	Girdin OS=Homo sapiens GN=CCDC88A PE=1 SV=2	25.01	368.445	22.02	46.4924	28.27	62.8963	18.07	124.035	23.04	130.308	29.77	284.636
HAT1_HUMAN	Histone acetyltransferase type B catalytic subunit OS=Homo sapiens GN=HAT1 PE=1 SV=1	29.12	127.442	30.07	91.8827	26.25	85.2635	15.75	51.4702	8.59	52.8325	21.96	134.501
IMB1_HUMAN	Importin subunit beta-1 OS=Homo sapiens GN=KPNB1 PE=1 SV=2	39.27	940.388	22.72	47.6619	37.33	315.139	16.78	169.946	31.16	204.51	45.21	422.835
AT1A1_HUMAN	Sodium/potassium-transporting ATPase subunit alpha-1 OS=Homo sapiens GN=ATP1A1 PE=1 SV=1	40.66	188.423	29.52	360.608	39.88	202.474	22.09	138.042	49.17	146.84	31.28	155.926
CD11A_HUMAN	Cyclin-dependent kinase 11A OS=Homo sapiens GN=CDK11A PE=1 SV=4	34.36	25.3264	22.86	11.6832	35.12	0.3843	27.84	0.7196	30.52	10.7163	37.42	1.504
IF4A1_HUMAN	Eukaryotic initiation factor 4A-I OS=Homo sapiens GN=EIF4A1 PE=1 SV=1	56.9	657.07	55.42	629.379	54.19	203.085	56.16	405.152	60.59	428.542	67.98	790.556
PITH1_HUMAN	PITH domain-containing protein 1 OS=Homo sapiens GN=PITHD1 PE=1 SV=1	25.12	42.0079	37.91	31.9966	44.08	16.3379	27.49	9.9582	26.07	12.6123	11.37	215.62
RFA1_HUMAN	Replication protein A 70 kDa DNA-binding subunit OS=Homo sapiens GN=RPA1 PE=1 SV=2	39.77	177.198	21.43	24.6642	31.66	90.5221	36.69	115.383	43.99	167.758	41.72	142.525
OST48_HUMAN	Dolichyl-diphosphooligosaccharide--protein glycosyltransferase 48 kDa subunit OS=Homo sapiens GN=DDOST PE=1 SV=4	49.78	413.187	30.7	152.132	27.63	117.393	26.54	101.49	26.1	218.225	31.8	145.928
TOPK_HUMAN	Lymphokine-activated killer T-cell-originated protein kinase OS=Homo sapiens GN=PBK PE=1 SV=3	28.88	148.458	13.98	9.9662	22.98	28.715	36.65	38.527	36.34	161.282	34.78	111.75
RS4Y2_HUMAN	40S ribosomal protein S4_ Y isoform 2 OS=Homo sapiens GN=RPS4Y2 PE=2 SV=3	38.02	96.1855	49.05	29.7637	27.38	4.0872	26.62	NaN	32.32	3.4159	25.48	11.8804
PTBP3_HUMAN	Polypyrimidine tract-binding protein 3 OS=Homo sapiens GN=PTBP3 PE=1 SV=2	32.43	138.725	39.31	3.9674	34.06	26.4466	13.59	1.584	25.54	22.6974	16.12	32.6188
TRI25_HUMAN	E3 ubiquitin/ISG15 ligase TRIM25 OS=Homo sapiens GN=TRIM25 PE=1 SV=2	24.76	108.739	18.25	92.1055	18.41	53.8623	27.62	122.46	26.83	56.5393	22.38	79.7787
H90B3_HUMAN	Putative heat shock protein H90-beta-3 OS=Homo sapiens GN=HSP90AB3P PE=5 SV=1	41.37	1.3956	29.82	5.9621	52.6	18.013	55.95	26.6614	44.05	12.8324	37.69	68.4595
ANM1_HUMAN	Protein arginine N-methyltransferase 1 OS=Homo sapiens GN=PRMT1 PE=1 SV=2	44.04	416.516	54.02	451.374	55.12	127.772	58.73	192.53	49.03	132.088	42.38	314.659
CPNS1_HUMAN	Calpain small subunit 1 OS=Homo sapiens GN=CAPNS1 PE=1 SV=1	51.49	338.637	9.33	19.7113	66.04	153.343	28.73	128.041	34.33	261.791	45.9	293.14
SRP54_HUMAN	Signal recognition particle 54 kDa protein OS=Homo sapiens GN=SRP54 PE=1 SV=1	38.69	164.45	17.66	6.9875	37.1	56.6921	25.6	27.9177	50.2	45.5039	24.21	33.9515
RS16_HUMAN	40S ribosomal protein S16 OS=Homo sapiens GN=RPS16 PE=1 SV=2	61.64	790.63	57.53	83.4856	71.92	267.716	54.11	256.16	65.07	379.507	67.12	536.728
NAA16_HUMAN	N-alpha-acetyltransferase 16_ NatA auxiliary subunit OS=Homo sapiens GN=NAA16 PE=1 SV=2	24.07	448.466	18.17	10.0772	16.78	299.054	23.15	98.2331	16.9	116.025	25.12	333.453
MCM6_HUMAN	DNA replication licensing factor MCM6 OS=Homo sapiens GN=MCM6 PE=1 SV=1	35.08	243.802	44.09	218.456	35.69	97.9748	26.07	287.406	32.28	175.024	32.4	165.309
ACTN1_HUMAN	Alpha-actinin-1 OS=Homo sapiens GN=ACTN1 PE=1 SV=2	62.22	385.643	46.86	314.419	61.77	115.944	40.47	53.419	40.58	107.804	54.48	213.251
RTCB_HUMAN	tRNA-splicing ligase RtcB homolog OS=Homo sapiens GN=RTCB PE=1 SV=1	40.99	712.117	33.66	28.3279	42.38	216.49	31.88	54.2185	38.61	80.9564	41.39	139.486
SPTN1_HUMAN	Spectrin alpha chain_ non-erythrocytic 1 OS=Homo sapiens GN=SPTAN1 PE=1 SV=3	45.75	608.861	28.03	237.048	44.09	62.6076	28.07	62.738	39.08	183.399	37.94	89.4444
EF1B_HUMAN	Elongation factor 1-beta OS=Homo sapiens GN=EEF1B2 PE=1 SV=3	39.11	622.799	15.56	30.9718	52	281.489	27.11	130.369	42.22	142.311	56.44	205.78
DCAF7_HUMAN	DDB1- and CUL4-associated factor 7 OS=Homo sapiens GN=DCAF7 PE=1 SV=1	24.56	315.095	17.84	53.7168	37.72	86.7143	27.19	32.5925	19.88	61.8472	29.53	64.6067
GHITM_HUMAN	Growth hormone-inducible transmembrane protein OS=Homo sapiens GN=GHITM PE=1 SV=2	32.75	83.4941	21.45	8.1402	28.41	37.9417	19.42	20.8553	18.84	24.3378	20.29	50.2548
DNPEP_HUMAN	Aspartyl aminopeptidase OS=Homo sapiens GN=DNPEP PE=1 SV=1	12	61.7449	35.37	156.839	10.53	25.3782	14.95	19.6285	18.11	29.489	19.79	40.0602
ERF1_HUMAN	Eukaryotic peptide chain release factor subunit 1 OS=Homo sapiens GN=ETF1 PE=1 SV=3	35.01	212.247	17.16	26.5851	47.6	71.6254	17.85	78.9931	44.62	121.83	32.95	212.305
NOP56_HUMAN	Nucleolar protein 56 OS=Homo sapiens GN=NOP56 PE=1 SV=4	47.31	366.355	30.64	56.6916	37.71	96.448	33.33	108.873	35.69	234.833	41.75	180.807
ANXA7_HUMAN	Annexin A7 OS=Homo sapiens GN=ANXA7 PE=1 SV=3	18.65	127.936	12.7	13.1661	32.79	63.0977	22.95	44.7462	33.81	47.2424	21.72	101.379
1433F_HUMAN	14-3-3 protein eta OS=Homo sapiens GN=YWHAH PE=1 SV=4	54.47	427.295	30.08	96.1781	57.72	142.693	46.75	68.6085	38.21	130.768	56.5	229.512
T2FB_HUMAN	General transcription factor IIF subunit 2 OS=Homo sapiens GN=GTF2F2 PE=1 SV=2	54.62	88.9359	40.56	100.876	26.91	33.23	28.92	43.4408	18.07	43.3371	28.92	110.868
RL17_HUMAN	60S ribosomal protein L17 OS=Homo sapiens GN=RPL17 PE=1 SV=3	47.28	976.935	28.26	403.695	36.96	306.681	50	287.887	61.96	274.281	60.87	377.282
UBC12_HUMAN	NEDD8-conjugating enzyme Ubc12 OS=Homo sapiens GN=UBE2M PE=1 SV=1	25.68	282.092	19.67	73.7703	21.31	60.2081	26.23	45.4422	32.79	108.226	35.52	85.0847
PSB1_HUMAN	Proteasome subunit beta type-1 OS=Homo sapiens GN=PSMB1 PE=1 SV=2	65.98	266.037	48.96	77.5736	58.92	106.51	36.93	99.4653	31.95	91.1101	47.72	264.949
CARM1_HUMAN	Histone-arginine methyltransferase CARM1 OS=Homo sapiens GN=CARM1 PE=1 SV=3	16.28	187.702	21.55	70.8039	14.47	53.4918	35.53	73.127	12.99	62.8951	15.3	122.476
CYBP_HUMAN	Calcyclin-binding protein OS=Homo sapiens GN=CACYBP PE=1 SV=2	63.16	733.432	62.28	39.7472	58.77	197.716	52.63	111.864	58.77	273.434	63.6	396.904
PGAM5_HUMAN	Serine/threonine-protein phosphatase PGAM5_ mitochondrial OS=Homo sapiens GN=PGAM5 PE=1 SV=2	44.98	161.377	27.34	8.5324	46.37	32.1615	30.8	67.3552	54.67	66.4274	47.75	147.121
WDR36_HUMAN	WD repeat-containing protein 36 OS=Homo sapiens GN=WDR36 PE=1 SV=1	40.9	196.903	33.65	150.989	24.19	50.6905	28.08	43.3823	32.49	40.1572	36.7	79.6743
LPPRC_HUMAN	Leucine-rich PPR motif-containing protein_ mitochondrial OS=Homo sapiens GN=LRPPRC PE=1 SV=3	59.4	871.825	51.94	1008.79	55.81	264.618	35.58	256.263	49.57	430.66	50.57	985.455
DDX50_HUMAN	ATP-dependent RNA helicase DDX50 OS=Homo sapiens GN=DDX50 PE=1 SV=1	33.24	84.1827	24.29	17.6661	25.78	7.1999	22.66	43.1557	20.49	60.4822	28.36	22.2842
NQO1_HUMAN	NAD(P)H dehydrogenase [quinone] 1 OS=Homo sapiens GN=NQO1 PE=1 SV=1	36.5	222.706	23.72	160.123	36.5	100.368	47.08	106.109	25.91	239.544	31.75	218.398
STRAP_HUMAN	Serine-threonine kinase receptor-associated protein OS=Homo sapiens GN=STRAP PE=1 SV=1	51.14	670.255	23.14	75.0249	38.57	168.05	47.14	142.26	48.29	226.927	50.86	415.873
H2B1N_HUMAN	Histone H2B type 1-N OS=Homo sapiens GN=HIST1H2BN PE=1 SV=3	66.67	NaN	54.76	NaN	56.35	1025.61	56.35	NaN	58.73	NaN	57.94	0.3144
DX39A_HUMAN	ATP-dependent RNA helicase DDX39A OS=Homo sapiens GN=DDX39A PE=1 SV=2	48.48	141.579	49.65	11.6794	53.4	9.6473	43.56	22.2912	60.42	79.3486	55.97	94.1013
MIC60_HUMAN	MICOS complex subunit MIC60 OS=Homo sapiens GN=IMMT PE=1 SV=1	54.49	377.086	37.2	221.009	57.92	185.966	46.31	70.61	57.39	257.158	55.41	322.364
DDX3Y_HUMAN	ATP-dependent RNA helicase DDX3Y OS=Homo sapiens GN=DDX3Y PE=1 SV=2	41.06	17.5168	29.09	0.0779	33.03	10.6772	38.03	30.6719	36.82	13.3653	36.52	18.7617
KI67_HUMAN	Antigen KI-67 OS=Homo sapiens GN=MKI67 PE=1 SV=2	43.34	228.68	17.51	61.7396	42.05	101.062	39.37	83.4149	39.99	188.818	44.16	282.4
EBP2_HUMAN	Probable rRNA-processing protein EBP2 OS=Homo sapiens GN=EBNA1BP2 PE=1 SV=2	51.31	61.4709	28.1	10.3008	50.65	23.5753	31.05	47.9646	39.54	52.5292	40.2	71.1583
PROF1_HUMAN	Profilin-1 OS=Homo sapiens GN=PFN1 PE=1 SV=2	68.57	1591.95	52.14	190.869	69.29	221.497	65.71	513.491	49.29	751.638	75	942.694
TBB3_HUMAN	Tubulin beta-3 chain OS=Homo sapiens GN=TUBB3 PE=1 SV=2	64	334.445	54.89	194.353	54.44	15.2828	48.44	68.6175	42	82.7688	57.11	155.347
POTEJ_HUMAN	POTE ankyrin domain family member J OS=Homo sapiens GN=POTEJ PE=3 SV=1	38.44	NaN	28.9	35.1164	27.26	NaN	28.03	NaN	17.15	0.2283	29.48	NaN
RT34_HUMAN	28S ribosomal protein S34_ mitochondrial OS=Homo sapiens GN=MRPS34 PE=1 SV=2	51.83	218.053	37.61	30.9936	30.73	63.6523	57.8	36.6935	41.28	46.7692	38.99	116.345
PCBP2_HUMAN	Poly(rC)-binding protein 2 OS=Homo sapiens GN=PCBP2 PE=1 SV=1	49.59	555.726	18.9	18.4176	60.55	157.302	52.88	150.926	60	206.854	48.49	422.331
STT3A_HUMAN	Dolichyl-diphosphooligosaccharide--protein glycosyltransferase subunit STT3A OS=Homo sapiens GN=STT3A PE=1 SV=2	32.06	355.8	22.41	6.6079	24.54	102.581	13.19	79.012	20.57	148.739	36.6	214.296
SGPL1_HUMAN	Sphingosine-1-phosphate lyase 1 OS=Homo sapiens GN=SGPL1 PE=1 SV=3	34.15	107.07	23.94	69.9248	20.42	24.301	23.59	32.8305	17.43	27.7139	25.53	37.2172
RADI_HUMAN	Radixin OS=Homo sapiens GN=RDX PE=1 SV=1	51.29	105.631	43.91	73.4871	49.06	37.3603	56.6	66.3837	47.68	110.788	56.95	152.402
TRAP1_HUMAN	Heat shock protein 75 kDa_ mitochondrial OS=Homo sapiens GN=TRAP1 PE=1 SV=3	56.39	654.701	48.58	103.253	61.08	234.251	49.29	170.589	59.52	403.776	58.66	298.886
DNJA1_HUMAN	DnaJ homolog subfamily A member 1 OS=Homo sapiens GN=DNAJA1 PE=1 SV=2	29.72	177.11	15.62	16.112	52.39	66.3753	32.24	75.1383	30.73	157.571	39.55	223.658
RCD1_HUMAN	Cell differentiation protein RCD1 homolog OS=Homo sapiens GN=RQCD1 PE=1 SV=1	30.1	78.7328	24.41	37.3451	32.44	11.3045	20.4	17.1985	27.09	24.8651	30.77	75.377
MAP4_HUMAN	Microtubule-associated protein 4 OS=Homo sapiens GN=MAP4 PE=1 SV=3	53.13	540.855	48.96	271.294	43.58	124.61	30.21	86.9853	41.93	185.383	41.75	249.7
PSPC1_HUMAN	Paraspeckle component 1 OS=Homo sapiens GN=PSPC1 PE=1 SV=1	50.29	301.153	19.69	11.6386	50.86	128.986	49.71	54.891	34.42	51.8144	66.73	162.873
QCR1_HUMAN	Cytochrome b-c1 complex subunit 1_ mitochondrial OS=Homo sapiens GN=UQCRC1 PE=1 SV=3	30.83	304.275	40	84.1569	45.21	119.091	19.38	69.2304	14.58	87.7292	27.71	174.13
IF2B_HUMAN	Eukaryotic translation initiation factor 2 subunit 2 OS=Homo sapiens GN=EIF2S2 PE=1 SV=2	45.35	149.047	22.52	55.6732	40.54	27.916	26.13	85.9087	26.13	160.246	24.62	165.239
RBMX_HUMAN	RNA-binding motif protein_ X chromosome OS=Homo sapiens GN=RBMX PE=1 SV=3	79.03	755.247	40.66	8.7053	72.63	91.6063	76.73	271.801	73.66	433.187	79.03	491.89
SEPT9_HUMAN	Septin-9 OS=Homo sapiens GN=SEPT9 PE=1 SV=2	56.48	279.593	22.87	18.1419	56.83	85.7694	54.78	109.95	60.75	195.227	60.58	340.329
ODPB_HUMAN	Pyruvate dehydrogenase E1 component subunit beta_ mitochondrial OS=Homo sapiens GN=PDHB PE=1 SV=3	54.6	269.557	40.11	16.3364	53.2	235.217	42.06	58.9348	41.78	71.4101	44.01	141.373
DDTL_HUMAN	D-dopachrome decarboxylase-like protein OS=Homo sapiens GN=DDTL PE=2 SV=1	42.54	1.5377	14.93	NaN	24.63	NaN	21.64	NaN	14.93	NaN	21.64	NaN
YBOX3_HUMAN	Y-box-binding protein 3 OS=Homo sapiens GN=YBX3 PE=1 SV=4	59.14	96.4851	55.91	11.418	59.68	28.3066	63.71	42.1515	52.69	36.1315	61.02	99.5955
IPO4_HUMAN	Importin-4 OS=Homo sapiens GN=IPO4 PE=1 SV=2	35.89	130.022	24.7	28.8098	25.53	52.2706	20.54	108.013	23.13	43.1943	20.35	38.3304
LAP2B_HUMAN	Lamina-associated polypeptide 2_ isoforms beta/gamma OS=Homo sapiens GN=TMPO PE=1 SV=2	61.67	282.206	26.43	1.8296	65.2	128.667	35.02	150.74	46.48	201.8	63.66	277.148
RAB7A_HUMAN	Ras-related protein Rab-7a OS=Homo sapiens GN=RAB7A PE=1 SV=1	61.35	717.699	43.96	11.1071	63.77	120.641	37.68	178.95	56.52	294.404	54.11	269.425
RAB13_HUMAN	Ras-related protein Rab-13 OS=Homo sapiens GN=RAB13 PE=1 SV=1	39.41	121.802	43.35	31.7364	47.29	56.7669	28.08	53.7973	49.26	42.7645	51.23	84.0112
PURA2_HUMAN	Adenylosuccinate synthetase isozyme 2 OS=Homo sapiens GN=ADSS PE=1 SV=3	36.62	121.361	20.39	48.7402	22.37	42.5114	27.63	56.767	32.02	98.053	23.03	54.6564
RL23_HUMAN	60S ribosomal protein L23 OS=Homo sapiens GN=RPL23 PE=1 SV=1	45	1093.5	52.14	86.4775	38.57	373.965	54.29	511.496	44.29	834.879	60	1282.07
K1C19_HUMAN	Keratin_ type I cytoskeletal 19 OS=Homo sapiens GN=KRT19 PE=1 SV=4	80.25	1726.03	57.75	155.901	82.5	620.071	80.5	481.182	78.25	985.278	83.5	1457.67
RT29_HUMAN	28S ribosomal protein S29_ mitochondrial OS=Homo sapiens GN=DAP3 PE=1 SV=1	48.74	158.432	17.59	14.4282	46.98	68.2821	32.41	43.0106	44.72	56.4259	40.7	68.3008
ISOC1_HUMAN	Isochorismatase domain-containing protein 1 OS=Homo sapiens GN=ISOC1 PE=1 SV=3	37.25	165.063	34.56	33.0068	14.77	17.6574	9.73	19.3568	14.77	9.9083	20.81	53.8004
KTHY_HUMAN	Thymidylate kinase OS=Homo sapiens GN=DTYMK PE=1 SV=4	63.68	140.235	42.45	21.4422	55.19	49.303	33.02	54.3934	39.15	69.7666	63.68	117.104
HNRPM_HUMAN	Heterogeneous nuclear ribonucleoprotein M OS=Homo sapiens GN=HNRNPM PE=1 SV=3	63.7	838.069	52.33	264.808	60.27	225.096	76.16	406.767	62.88	498.913	73.29	944.164
IQGA1_HUMAN	Ras GTPase-activating-like protein IQGAP1 OS=Homo sapiens GN=IQGAP1 PE=1 SV=1	51.48	829.636	33.98	167.306	52.38	286.605	34.82	111.238	45.2	190.192	41.7	244.317
ANXA2_HUMAN	Annexin A2 OS=Homo sapiens GN=ANXA2 PE=1 SV=2	57.82	1901.26	29.2	104.844	57.82	726.047	49.85	572.197	59.88	895.115	61.06	1455.49
PDLI7_HUMAN	PDZ and LIM domain protein 7 OS=Homo sapiens GN=PDLIM7 PE=1 SV=1	32.39	174.82	42.89	51.0449	12.91	23.1059	16.85	33.2495	36.32	28.7979	30.63	78.8094
UBQL4_HUMAN	Ubiquilin-4 OS=Homo sapiens GN=UBQLN4 PE=1 SV=2	23.96	36.5643	27.29	1.6684	22.63	32.3739	32.28	90.1236	14.64	42.1817	38.77	105.608
NP1L4_HUMAN	Nucleosome assembly protein 1-like 4 OS=Homo sapiens GN=NAP1L4 PE=1 SV=1	34.4	228.733	13.07	1.0699	32.8	24.8367	17.6	102.516	32	43.3079	41.87	175.885
SNX1_HUMAN	Sorting nexin-1 OS=Homo sapiens GN=SNX1 PE=1 SV=3	45.59	106.196	22.8	6.5181	29.5	51.166	36.02	87.2131	37.36	29.8442	51.72	140.719
DDAH2_HUMAN	N(G)_N(G)-dimethylarginine dimethylaminohydrolase 2 OS=Homo sapiens GN=DDAH2 PE=1 SV=1	46.67	90.1856	19.3	31.1955	16.49	9.6968	17.89	8.739	37.19	14.2279	11.23	15.6308
PGAM2_HUMAN	Phosphoglycerate mutase 2 OS=Homo sapiens GN=PGAM2 PE=1 SV=3	57.31	1.0617	53.36	0.854	19.76	NaN	30.83	2.4866	26.88	NaN	69.17	4.8006
METK2_HUMAN	S-adenosylmethionine synthase isoform type-2 OS=Homo sapiens GN=MAT2A PE=1 SV=1	32.41	239.594	35.95	13.8425	34.94	125.193	29.62	81.9864	47.59	229.603	33.42	521.8
H2B1K_HUMAN	Histone H2B type 1-K OS=Homo sapiens GN=HIST1H2BK PE=1 SV=3	66.67	NaN	54.76	NaN	57.14	NaN	56.35	NaN	62.7	NaN	57.94	NaN
FPPS_HUMAN	Farnesyl pyrophosphate synthase OS=Homo sapiens GN=FDPS PE=1 SV=4	24.34	495.288	27.45	253.605	18.38	95.9296	11.93	39.2817	20.76	50.3687	20.76	156.42
ATD3C_HUMAN	ATPase family AAA domain-containing protein 3C OS=Homo sapiens GN=ATAD3C PE=2 SV=2	37.96	32.3284	26.76	11.3497	53.53	4.365	21.65	13.3447	35.28	17.3856	36.01	1.6891
AIMP1_HUMAN	Aminoacyl tRNA synthase complex-interacting multifunctional protein 1 OS=Homo sapiens GN=AIMP1 PE=1 SV=2	50.32	197.411	44.87	121.995	41.67	52.8979	46.15	56.3497	71.79	64.9233	45.83	85.0666
KHDR1_HUMAN	KH domain-containing_ RNA-binding_ signal transduction-associated protein 1 OS=Homo sapiens GN=KHDRBS1 PE=1 SV=1	24.15	237.406	38.37	223.236	25.28	7.6439	26.86	152.396	23.25	89.0557	27.99	151.75
CALR_HUMAN	Calreticulin OS=Homo sapiens GN=CALR PE=1 SV=1	52.04	1074.38	27.34	84.1723	53.96	308.872	46.28	295.958	57.79	319.959	46.76	715.089
ANKH1_HUMAN	Ankyrin repeat and KH domain-containing protein 1 OS=Homo sapiens GN=ANKHD1 PE=1 SV=1	15.97	98.3804	23.8	11.633	14.16	28.5121	16.76	35.0553	12.59	11.1603	10.58	89.6241
SUCA_HUMAN	Succinyl-CoA ligase [ADP/GDP-forming] subunit alpha_ mitochondrial OS=Homo sapiens GN=SUCLG1 PE=1 SV=4	16.18	92.2508	35.84	12.6341	26.59	30.8778	8.96	39.1164	32.08	39.3441	30.35	60.5489
DIAP1_HUMAN	Protein diaphanous homolog 1 OS=Homo sapiens GN=DIAPH1 PE=1 SV=2	29.09	132.095	14.15	227.321	27.91	75.5851	24.21	70.0746	19.81	105.584	29.87	163.283
H2A1B_HUMAN	Histone H2A type 1-B/E OS=Homo sapiens GN=HIST1H2AB PE=1 SV=2	35.38	NaN	30	NaN	44.62	NaN	40	310.69	38.46	NaN	35.38	NaN
ADHX_HUMAN	Alcohol dehydrogenase class-3 OS=Homo sapiens GN=ADH5 PE=1 SV=4	32.35	716.54	4.55	161.248	33.96	182.412	21.66	86.5855	21.12	176.495	23.53	165.814
PDC10_HUMAN	Programmed cell death protein 10 OS=Homo sapiens GN=PDCD10 PE=1 SV=1	37.74	114.605	45.28	15.4186	67.92	49.5521	45.28	35.5641	45.28	44.5619	52.83	50.4246
TR150_HUMAN	Thyroid hormone receptor-associated protein 3 OS=Homo sapiens GN=THRAP3 PE=1 SV=2	33.72	254.851	33.93	216.447	36.86	99.4768	27.85	52.2105	35.39	100.6	43.25	162.407
H2B1M_HUMAN	Histone H2B type 1-M OS=Homo sapiens GN=HIST1H2BM PE=1 SV=3	65.08	1530.03	54.76	NaN	52.38	NaN	51.59	NaN	63.49	1345.58	53.17	NaN
NOMO2_HUMAN	Nodal modulator 2 OS=Homo sapiens GN=NOMO2 PE=1 SV=1	28.57	216.023	30.54	NaN	25.81	NaN	28.18	26.2419	24.86	NaN	23.6	NaN
U520_HUMAN	U5 small nuclear ribonucleoprotein 200 kDa helicase OS=Homo sapiens GN=SNRNP200 PE=1 SV=2	41.57	598	32.49	112.847	41.01	156.655	21.02	88.9084	35.44	167.371	31.32	243.326
RS13_HUMAN	40S ribosomal protein S13 OS=Homo sapiens GN=RPS13 PE=1 SV=2	61.59	908.256	52.98	65.7681	64.24	437.312	48.34	233.169	70.2	341.367	56.95	490.702
SERPH_HUMAN	Serpin H1 OS=Homo sapiens GN=SERPINH1 PE=1 SV=2	63.64	966.689	58.61	645.903	52.63	106.141	44.26	76.8974	67.22	207.436	55.98	283.736
DNM1L_HUMAN	Dynamin-1-like protein OS=Homo sapiens GN=DNM1L PE=1 SV=2	40.49	131.469	29.89	48.9374	25.82	189.669	24.73	18.1952	26.63	38.8405	30.43	92.6266
MAT2B_HUMAN	Methionine adenosyltransferase 2 subunit beta OS=Homo sapiens GN=MAT2B PE=1 SV=1	30.24	102.934	29.04	62.1915	35.03	17.7567	17.37	34.7358	28.74	348.536	30.24	61.9388
ECHA_HUMAN	Trifunctional enzyme subunit alpha_ mitochondrial OS=Homo sapiens GN=HADHA PE=1 SV=2	35.65	280.796	60.16	173.02	32.11	104.237	30.54	92.1949	34.99	110.673	38.01	215.133
H4_HUMAN	Histone H4 OS=Homo sapiens GN=HIST1H4A PE=1 SV=2	66.99	1174.6	64.08	223.917	71.84	486.464	66.02	771.339	66.99	1022.62	66.99	1771.71
ARPC5_HUMAN	Actin-related protein 2/3 complex subunit 5 OS=Homo sapiens GN=ARPC5 PE=1 SV=3	58.94	138.26	39.74	3.8724	32.45	42.9467	39.74	42.879	50.33	104.217	55.63	106.55
AP2A2_HUMAN	AP-2 complex subunit alpha-2 OS=Homo sapiens GN=AP2A2 PE=1 SV=2	27.16	89.8786	17.78	3.4691	17.15	16.1619	16.93	13.897	15.87	25.6192	24.6	57.2242
RRP1B_HUMAN	Ribosomal RNA processing protein 1 homolog B OS=Homo sapiens GN=RRP1B PE=1 SV=3	29.29	89.8135	32.98	60.7231	32.98	46.3941	19.66	38.2389	32.32	36.9042	25.86	64.3349
QOR_HUMAN	Quinone oxidoreductase OS=Homo sapiens GN=CRYZ PE=1 SV=1	47.11	227.953	60.79	70.016	55.93	110.863	25.53	20.414	31	107.072	41.64	97.5874
BCCIP_HUMAN	BRCA2 and CDKN1A-interacting protein OS=Homo sapiens GN=BCCIP PE=1 SV=1	59.24	243.922	20.7	47.9727	32.17	58.0872	48.41	115.499	30.89	86.7932	42.68	282.148
SRPRB_HUMAN	Signal recognition particle receptor subunit beta OS=Homo sapiens GN=SRPRB PE=1 SV=3	43.17	110.019	24.72	10.096	32.84	12.1501	33.58	38.8214	43.91	61.2072	61.25	47.0509
WDR5_HUMAN	WD repeat-containing protein 5 OS=Homo sapiens GN=WDR5 PE=1 SV=1	35.63	100.261	37.13	82.6679	19.76	34.689	28.44	36.6154	23.65	34.5056	26.05	96.5651
TWF2_HUMAN	Twinfilin-2 OS=Homo sapiens GN=TWF2 PE=1 SV=2	46.42	161.698	42.12	7.4139	40.97	35.8197	41.83	55.7491	46.13	76.8582	24.36	96.736
RL7A_HUMAN	60S ribosomal protein L7a OS=Homo sapiens GN=RPL7A PE=1 SV=2	52.63	819.936	49.25	75.6093	39.47	236.014	43.23	365.589	40.23	440.666	44.74	786.631
PSME1_HUMAN	Proteasome activator complex subunit 1 OS=Homo sapiens GN=PSME1 PE=1 SV=1	48.19	353.082	61.85	191.38	48.59	81.1876	42.57	109.702	48.59	155.113	47.39	154.256
H32_HUMAN	Histone H3.2 OS=Homo sapiens GN=HIST2H3A PE=1 SV=3	33.82	NaN	35.29	NaN	41.18	NaN	28.68	NaN	31.62	NaN	38.97	NaN
PSB4_HUMAN	Proteasome subunit beta type-4 OS=Homo sapiens GN=PSMB4 PE=1 SV=4	56.06	388.404	11.74	15.7786	37.88	99.372	34.09	50.1371	52.27	138.203	51.89	225.219
PRP4_HUMAN	U4/U6 small nuclear ribonucleoprotein Prp4 OS=Homo sapiens GN=PRPF4 PE=1 SV=2	40.42	163.518	13.79	8.1747	41.57	36.0917	31.23	36.3918	33.33	78.718	44.64	123.42
PUS7_HUMAN	Pseudouridylate synthase 7 homolog OS=Homo sapiens GN=PUS7 PE=1 SV=2	46.75	185.279	36.91	45.6716	36.31	23.6916	24.51	29.3364	34.8	81.7997	29.8	38.2892
IF2P_HUMAN	Eukaryotic translation initiation factor 5B OS=Homo sapiens GN=EIF5B PE=1 SV=4	38.69	240.66	26.72	38.2159	31.8	60.9286	38.2	83.1092	24.84	137.052	34.1	129.962
GFPT1_HUMAN	Glutamine--fructose-6-phosphate aminotransferase [isomerizing] 1 OS=Homo sapiens GN=GFPT1 PE=1 SV=3	28.33	208.041	31.62	128.875	27.61	40.4837	25.61	68.2254	20.6	33.9642	21.75	52.6513
COPG2_HUMAN	Coatomer subunit gamma-2 OS=Homo sapiens GN=COPG2 PE=1 SV=1	26.41	176.424	19.63	15.4721	17.22	26.1044	15.27	22.2508	20.9	205.799	16.42	44.4327
DNJA3_HUMAN	DnaJ homolog subfamily A member 3_ mitochondrial OS=Homo sapiens GN=DNAJA3 PE=1 SV=2	26.25	151.114	27.08	60.3225	36.88	35.9957	21.88	24.0566	5.63	6.3976	17.71	86.9324
KS6A1_HUMAN	Ribosomal protein S6 kinase alpha-1 OS=Homo sapiens GN=RPS6KA1 PE=1 SV=2	37.14	378.845	31.29	33.4869	27.07	18.9627	21.63	28.7049	17.41	36.0108	38.78	47.4722
KLC2_HUMAN	Kinesin light chain 2 OS=Homo sapiens GN=KLC2 PE=1 SV=1	39.71	60.1847	28.78	19.1575	38.75	20.3069	37.46	98.6427	27.65	29.8325	37.14	40.6012
PAPOG_HUMAN	Poly(A) polymerase gamma OS=Homo sapiens GN=PAPOLG PE=1 SV=2	21.2	186.97	19.43	8.2636	32.34	7.3685	25.27	13.505	30.98	40.483	19.29	39.5518
CYFP1_HUMAN	Cytoplasmic FMR1-interacting protein 1 OS=Homo sapiens GN=CYFIP1 PE=1 SV=1	34.4	170.22	29.45	181.101	16.92	63.7939	20.99	46.5498	24.1	51.4315	23.46	163.227
MCM5_HUMAN	DNA replication licensing factor MCM5 OS=Homo sapiens GN=MCM5 PE=1 SV=5	50.82	400.411	40.74	255.661	39.24	108.367	45.37	77.5011	47.14	141.215	52.86	273.279
AXA2L_HUMAN	Putative annexin A2-like protein OS=Homo sapiens GN=ANXA2P2 PE=5 SV=2	48.08	14.7876	32.45	23.3908	43.95	NaN	41	NaN	45.72	NaN	56.05	14.7579
HYOU1_HUMAN	Hypoxia up-regulated protein 1 OS=Homo sapiens GN=HYOU1 PE=1 SV=1	51.75	648.64	28.23	89.7024	53.15	152.603	40.64	97.4937	53.15	185.047	53.45	159.891
GNA1_HUMAN	Glucosamine 6-phosphate N-acetyltransferase OS=Homo sapiens GN=GNPNAT1 PE=1 SV=1	30.43	175.662	8.15	7.6629	24.46	46.795	27.17	7.4365	29.35	16.9739	23.91	26.6947
H2B1O_HUMAN	Histone H2B type 1-O OS=Homo sapiens GN=HIST1H2BO PE=1 SV=3	66.67	NaN	54.76	NaN	52.38	NaN	57.14	NaN	58.73	NaN	53.17	NaN
1433B_HUMAN	14-3-3 protein beta/alpha OS=Homo sapiens GN=YWHAB PE=1 SV=3	53.25	650.119	60.16	102.585	64.23	225.567	62.6	240.112	49.59	340.816	45.93	462.24
GNL3_HUMAN	Guanine nucleotide-binding protein-like 3 OS=Homo sapiens GN=GNL3 PE=1 SV=2	50.64	256.13	30.6	26.9939	30.78	59.4289	37.89	51.6731	30.78	70.5706	38.43	98.7031
SRSF3_HUMAN	Serine/arginine-rich splicing factor 3 OS=Homo sapiens GN=SRSF3 PE=1 SV=1	48.78	790.945	45.12	78.2784	41.46	261.076	46.34	205.172	53.05	255.81	52.44	336.256
ARF3_HUMAN	ADP-ribosylation factor 3 OS=Homo sapiens GN=ARF3 PE=1 SV=2	65.19	NaN	27.07	NaN	67.96	NaN	50.83	NaN	44.2	NaN	57.46	NaN
RPN1_HUMAN	Dolichyl-diphosphooligosaccharide--protein glycosyltransferase subunit 1 OS=Homo sapiens GN=RPN1 PE=1 SV=1	47.78	942.254	54.04	847.275	49.75	218.044	42.83	120.336	36.57	180.453	42.67	254.787
PSMD2_HUMAN	26S proteasome non-ATPase regulatory subunit 2 OS=Homo sapiens GN=PSMD2 PE=1 SV=3	52.75	468.817	39.21	360.199	39.32	140.464	37.11	159.532	49.45	227.737	53.19	330.359
LC7L3_HUMAN	Luc7-like protein 3 OS=Homo sapiens GN=LUC7L3 PE=1 SV=2	28.24	247.272	12.96	3.3195	27.55	29.5485	30.56	29.6622	45.83	60.9311	31.48	83.2455
NAT10_HUMAN	N-acetyltransferase 10 OS=Homo sapiens GN=NAT10 PE=1 SV=2	33.37	201.964	36.2	184.816	26.15	74.7795	21.17	77.8645	31.12	96.7343	29.76	232.154
RMD1_HUMAN	Regulator of microtubule dynamics protein 1 OS=Homo sapiens GN=RMDN1 PE=1 SV=1	36.94	121.152	43.63	18.9147	39.17	34.2327	28.66	30.2896	26.43	40.7979	35.03	81.2088
PAK1_HUMAN	Serine/threonine-protein kinase PAK 1 OS=Homo sapiens GN=PAK1 PE=1 SV=2	25.32	52.1456	17.8	0.9484	24.22	21.674	32.66	7.2852	28.99	14.0018	29.72	43.3839
ACTS_HUMAN	Actin_ alpha skeletal muscle OS=Homo sapiens GN=ACTA1 PE=1 SV=1	52.25	NaN	36.6	NaN	51.19	644.751	57.29	NaN	71.88	302.205	38.46	NaN
AP1M1_HUMAN	AP-1 complex subunit mu-1 OS=Homo sapiens GN=AP1M1 PE=1 SV=3	59.34	301.894	9.46	10.4342	34.75	18.6523	31.44	20.9391	35.7	26.9659	43.97	38.1273
H90B4_HUMAN	Putative heat shock protein H90-beta 4 OS=Homo sapiens GN=HSP90AB4P PE=5 SV=1	29.7	81.9472	26.34	9.8949	25.94	29.4431	32.48	101.012	14.26	5.788	39.41	95.2823
ROAA_HUMAN	Heterogeneous nuclear ribonucleoprotein A/B OS=Homo sapiens GN=HNRNPAB PE=1 SV=2	33.73	594.196	42.47	70.4216	30.72	177.557	39.46	128.458	35.24	236.894	21.99	479.344
AL1B1_HUMAN	Aldehyde dehydrogenase X_ mitochondrial OS=Homo sapiens GN=ALDH1B1 PE=1 SV=3	48.55	167.052	27.08	59.745	31.33	23.9093	39.46	46.2043	26.89	75.3746	32.11	72.6694
ESYT1_HUMAN	Extended synaptotagmin-1 OS=Homo sapiens GN=ESYT1 PE=1 SV=1	37.77	180.949	21.38	39.9324	34.15	39.9967	25.27	26.4249	19.57	37.0621	22.1	69.5869
IR3IP_HUMAN	Immediate early response 3-interacting protein 1 OS=Homo sapiens GN=IER3IP1 PE=1 SV=1	69.51	108.721	41.46	10.2014	96.34	118.585	96.34	27.2847	92.68	131.723	34.15	23.919
CCDC6_HUMAN	Coiled-coil domain-containing protein 6 OS=Homo sapiens GN=CCDC6 PE=1 SV=2	23	63.9259	14.77	2.5836	26.58	30.4714	25.11	16.3157	16.88	32.4136	26.16	40.7919
PSMG2_HUMAN	Proteasome assembly chaperone 2 OS=Homo sapiens GN=PSMG2 PE=1 SV=1	28.03	110.74	18.56	6.4058	18.18	29.1275	14.77	35.8258	17.8	40.3847	18.94	62.7152
EIF3B_HUMAN	Eukaryotic translation initiation factor 3 subunit B OS=Homo sapiens GN=EIF3B PE=1 SV=3	37.96	514.367	31.94	148.567	34.03	214.603	35.63	172.301	35.26	177.095	41.65	266.509
PGK1_HUMAN	Phosphoglycerate kinase 1 OS=Homo sapiens GN=PGK1 PE=1 SV=3	68.82	1443.06	55.64	310.129	61.87	394.715	63.31	333.643	55.4	391.552	65.95	548.564
SSRP1_HUMAN	FACT complex subunit SSRP1 OS=Homo sapiens GN=SSRP1 PE=1 SV=1	48.24	397.671	26.8	27.8382	59.1	164.597	47.25	113.341	35.12	152.117	51.06	235.617
VASP_HUMAN	Vasodilator-stimulated phosphoprotein OS=Homo sapiens GN=VAPE=1 SV=3	60.53	302.723	26.05	36.1538	73.95	157.089	37.63	58.0474	59.74	98.6441	36.58	121.797
NELFA_HUMAN	Negative elongation factor A OS=Homo sapiens GN=NELFA PE=1 SV=3	45.83	95.153	15.72	8.8533	29.73	23.1013	23.67	34.0368	42.99	27.0138	35.98	68.223
EI2BA_HUMAN	Translation initiation factor eIF-2B subunit alpha OS=Homo sapiens GN=EIF2B1 PE=1 SV=1	37.7	88.7087	23.93	29.2375	30.16	16.1293	17.05	3.1303	12.13	14.1172	25.57	38.3787
PRKDC_HUMAN	DNA-dependent protein kinase catalytic subunit OS=Homo sapiens GN=PRKDC PE=1 SV=3	41.25	560.194	28.73	314.541	36.22	231.818	35.13	144.143	33.48	227.172	37.45	278.255
CUX2_HUMAN	Homeobox protein cut-like 2 OS=Homo sapiens GN=CUX2 PE=1 SV=4	21.53	44.9245	15.14	180.036	24.02	46.5966	22.54	57.7664	19.58	69.8727	18.71	128.751
AAAT_HUMAN	Neutral amino acid transporter B(0) OS=Homo sapiens GN=SLC1A5 PE=1 SV=2	19.41	315.918	19.59	10.0504	36.04	131.802	6.84	52.9493	7.02	85.7929	11.28	130.366
RL9_HUMAN	60S ribosomal protein L9 OS=Homo sapiens GN=RPL9 PE=1 SV=1	48.96	457.223	64.58	155.83	48.44	144.503	35.42	108.471	38.54	177.776	32.81	198.368
DHE4_HUMAN	Glutamate dehydrogenase 2_ mitochondrial OS=Homo sapiens GN=GLUD2 PE=1 SV=2	23.84	36.3471	19.89	34.0262	35.84	1.4632	37.81	10.2323	29.21	11.9424	30.47	15.3695
IDH3B_HUMAN	Isocitrate dehydrogenase [NAD] subunit beta_ mitochondrial OS=Homo sapiens GN=IDH3B PE=1 SV=2	48.05	181.459	32.47	12.4196	55.06	20.4134	41.82	65.3166	31.43	26.8336	38.96	70.0425
PDLI5_HUMAN	PDZ and LIM domain protein 5 OS=Homo sapiens GN=PDLIM5 PE=1 SV=5	34.06	340.034	23.66	66.9781	36.58	75.3661	26.34	119.199	30.37	135.657	39.26	203.386
ECH1_HUMAN	Delta(3_5)-Delta(2_4)-dienoyl-CoA isomerase_ mitochondrial OS=Homo sapiens GN=ECH1 PE=1 SV=2	38.11	128.833	32.93	26.4108	47.87	25.6687	41.16	28.454	30.49	53.0293	50.61	65.1867
K2C6A_HUMAN	Keratin_ type II cytoskeletal 6A OS=Homo sapiens GN=KRT6A PE=1 SV=3	32.8	37.4471	13.83	NaN	42.38	NaN	35.46	9.5718	33.87	NaN	35.64	NaN
PARK7_HUMAN	Protein DJ-1 OS=Homo sapiens GN=PARK7 PE=1 SV=2	49.74	448.259	57.67	168.206	55.03	227.973	38.1	102.624	52.91	161.612	53.97	413.736
FBLL1_HUMAN	rRNA/tRNA 2'-O-methyltransferase fibrillarin-like protein 1 OS=Homo sapiens GN=FBLL1 PE=3 SV=1	19.52	12.7366	21.62	1.591	37.84	82.4167	32.13	49.0617	25.23	5.702	40.24	97.505
K1C18_HUMAN	Keratin_ type I cytoskeletal 18 OS=Homo sapiens GN=KRT18 PE=1 SV=2	61.16	1689.27	47.91	933.709	82.56	622.564	50	471.777	52.79	1161.11	66.28	1228.1
SF3B3_HUMAN	Splicing factor 3B subunit 3 OS=Homo sapiens GN=SF3B3 PE=1 SV=4	33.2	565.351	33.77	221.552	31.88	121.05	16.93	91.2718	22.6	225.6	28.43	207.178
1433Z_HUMAN	14-3-3 protein zeta/delta OS=Homo sapiens GN=YWHAZ PE=1 SV=1	61.22	1810.64	25.71	NaN	65.31	557.786	54.69	338.224	58.37	589.97	44.9	880.613
RBP2_HUMAN	E3 SUMO-protein ligase RanBP2 OS=Homo sapiens GN=RANBP2 PE=1 SV=2	32.44	162.826	17.59	96.4656	25.47	66.6694	22.61	80.9045	28.44	76.2592	30.52	112.371
ACTZ_HUMAN	Alpha-centractin OS=Homo sapiens GN=ACTR1A PE=1 SV=1	40.69	560.064	29.79	20.6437	39.36	135.186	45.48	37.6503	37.5	82.0085	27.39	115.53
PDCD5_HUMAN	Programmed cell death protein 5 OS=Homo sapiens GN=PDCD5 PE=1 SV=3	76.8	230.256	44	14.0517	77.6	56.4937	49.6	35.9813	49.6	87.488	82.4	101.515
STXB2_HUMAN	Syntaxin-binding protein 2 OS=Homo sapiens GN=STXBP2 PE=1 SV=2	29.85	184.468	35.24	76.268	43.34	44.9969	18.89	44.8122	19.39	59.1581	34.57	176.212
PSA4_HUMAN	Proteasome subunit alpha type-4 OS=Homo sapiens GN=PSMA4 PE=1 SV=1	48.28	484.907	19.92	14.0343	41.38	121.811	39.08	97.8819	31.8	198.235	26.82	270.65
AL7A1_HUMAN	Alpha-aminoadipic semialdehyde dehydrogenase OS=Homo sapiens GN=ALDH7A1 PE=1 SV=5	39.89	248.666	39.7	391.653	30.24	55.8697	24.68	51.4265	37.11	106.924	40.07	169.674
KPYR_HUMAN	Pyruvate kinase PKLR OS=Homo sapiens GN=PKLR PE=1 SV=2	46.69	84.3448	17.42	0.6378	12.72	1.8727	16.72	11.6645	34.67	1.9322	27.53	8.7741
PSD13_HUMAN	26S proteasome non-ATPase regulatory subunit 13 OS=Homo sapiens GN=PSMD13 PE=1 SV=2	72.87	615.6	44.41	65.2666	79.79	234.246	59.31	100.64	67.82	279.822	67.02	336.403
AL3A2_HUMAN	Fatty aldehyde dehydrogenase OS=Homo sapiens GN=ALDH3A2 PE=1 SV=1	37.53	336.915	20.62	44.7188	50.72	71.1903	21.24	46.0471	28.87	67.4778	36.7	77.2994
MCM2_HUMAN	DNA replication licensing factor MCM2 OS=Homo sapiens GN=MCM2 PE=1 SV=4	45.58	164.035	20.46	84.4291	33.74	60.7065	26.55	75.2963	31.08	134.021	39.05	240.121
CTBP2_HUMAN	C-terminal-binding protein 2 OS=Homo sapiens GN=CTBP2 PE=1 SV=1	29.44	118.387	19.33	87.853	18.65	39.2716	15.51	24.5352	29.89	57.7265	23.82	91.2483
NDUBA_HUMAN	NADH dehydrogenase [ubiquinone] 1 beta subcomplex subunit 10 OS=Homo sapiens GN=NDUFB10 PE=1 SV=3	55.81	166.554	16.28	10.8581	45.93	33.1336	41.28	66.0855	38.37	67.6043	54.07	126.162
ACTBM_HUMAN	Putative beta-actin-like protein 3 OS=Homo sapiens GN=POTEKP PE=5 SV=1	37.6	163.742	34.93	675.09	35.47	64.3593	52	5.3241	28	279.744	62.67	81.3076
BUB3_HUMAN	Mitotic checkpoint protein BUB3 OS=Homo sapiens GN=BUB3 PE=1 SV=1	46.04	253.157	7.01	6.9399	23.17	85.5593	40.55	103.955	30.49	187.104	34.76	238.746
SC23A_HUMAN	Protein transport protein Sec23A OS=Homo sapiens GN=SEC23A PE=1 SV=2	35.03	104.791	10.72	8.9146	20.92	18.5755	18.04	22.2546	26.27	146.783	18.95	63.9833
ERP29_HUMAN	Endoplasmic reticulum resident protein 29 OS=Homo sapiens GN=ERP29 PE=1 SV=4	52.49	560.711	22.99	38.579	31.8	140.059	45.21	183.136	27.97	158.699	57.85	424.996
DNJB4_HUMAN	DnaJ homolog subfamily B member 4 OS=Homo sapiens GN=DNAJB4 PE=1 SV=1	26.41	60.4005	38.28	9.4031	18.99	5.5839	24.04	60.044	14.24	20.9906	20.18	37.6676
SYSC_HUMAN	Serine--tRNA ligase_ cytoplasmic OS=Homo sapiens GN=SARS PE=1 SV=3	44.16	375.559	31.91	92.9078	39.3	108.069	18.48	48.7379	26.85	88.0217	21.79	121.878
CPSF5_HUMAN	Cleavage and polyadenylation specificity factor subunit 5 OS=Homo sapiens GN=NUDT21 PE=1 SV=1	58.59	444.677	38.33	21.2005	29.52	23.1457	44.49	96.7589	50.66	232.963	55.95	218.982
TPD52_HUMAN	Tumor protein D52 OS=Homo sapiens GN=TPD52 PE=1 SV=2	64.29	214.14	55.36	11.8073	62.05	75.0912	46.88	44.3985	55.36	66.694	57.14	77.7704
RAB5C_HUMAN	Ras-related protein Rab-5C OS=Homo sapiens GN=RAB5C PE=1 SV=2	62.96	403.099	46.3	44.3104	66.2	32.4115	19.91	150.988	43.52	206.23	47.69	254.272
API5_HUMAN	Apoptosis inhibitor 5 OS=Homo sapiens GN=API5 PE=1 SV=3	37.98	278.058	25	12.8294	35.69	129.067	26.72	78.1099	36.26	95.0983	33.59	146.174
GCN1L_HUMAN	Translational activator GCN1 OS=Homo sapiens GN=GCN1L1 PE=1 SV=6	46.72	502.574	31.41	89.7117	35.72	125.054	29.76	70.6958	35.45	94.2974	37.81	132.573
PCNA_HUMAN	Proliferating cell nuclear antigen OS=Homo sapiens GN=PCNA PE=1 SV=1	44.06	934.038	31.42	226.273	45.21	191.155	62.07	247.483	57.47	517.486	45.59	682.352
IF4G1_HUMAN	Eukaryotic translation initiation factor 4 gamma 1 OS=Homo sapiens GN=EIF4G1 PE=1 SV=4	35.02	746.427	21.01	46.6165	45.53	187.229	33.21	132.132	32.71	284.645	37.15	333.959
ACTC_HUMAN	Actin_ alpha cardiac muscle 1 OS=Homo sapiens GN=ACTC1 PE=1 SV=1	58.36	1419.12	36.6	NaN	51.19	NaN	62.86	150.344	54.64	NaN	44.83	293.503
RL13A_HUMAN	60S ribosomal protein L13a OS=Homo sapiens GN=RPL13A PE=1 SV=2	55.17	639.55	42.36	307.71	60.1	212.015	47.78	193.668	54.19	369.719	50.74	578.68
MPPA_HUMAN	Mitochondrial-processing peptidase subunit alpha OS=Homo sapiens GN=PMPCA PE=1 SV=2	21.52	106.558	32	175.707	17.33	23.5125	11.24	26.5694	25.71	59.6864	18.1	51.4465
CSN4_HUMAN	COP9 signalosome complex subunit 4 OS=Homo sapiens GN=COPS4 PE=1 SV=1	47.04	176.798	20.94	60.4032	34.24	83.4869	23.65	27.1637	20.69	42.2016	34.48	81.1739
ARF1_HUMAN	ADP-ribosylation factor 1 OS=Homo sapiens GN=ARF1 PE=1 SV=2	73.48	384.238	50.83	25.0588	73.48	134.139	55.8	55.1153	52.49	84.9152	66.3	157.22
KAPCA_HUMAN	cAMP-dependent protein kinase catalytic subunit alpha OS=Homo sapiens GN=PRKACA PE=1 SV=2	37.89	204.501	32.48	3.4831	23.36	10.9009	27.92	28.5822	29.63	46.0954	30.48	99.8648
PRS6B_HUMAN	26S protease regulatory subunit 6B OS=Homo sapiens GN=PSMC4 PE=1 SV=2	48.33	576.149	11.48	9.1983	40.67	94.4165	35.17	69.5602	47.85	173.555	42.58	188.193
ULA1_HUMAN	NEDD8-activating enzyme E1 regulatory subunit OS=Homo sapiens GN=NAE1 PE=1 SV=1	43.07	121.591	16.85	6.8038	45.51	27.7781	30.15	17.3482	24.91	117.411	28.65	72.6807
RL19_HUMAN	60S ribosomal protein L19 OS=Homo sapiens GN=RPL19 PE=1 SV=1	37.24	660.056	33.16	37.7762	38.78	288.584	44.39	200.377	44.39	240.005	49.49	470.293
RAC3_HUMAN	Ras-related C3 botulinum toxin substrate 3 OS=Homo sapiens GN=RAC3 PE=1 SV=1	25	144.986	23.44	9.5744	22.92	41.5596	21.88	20.12	29.17	20.7837	25	36.8664
NUDT5_HUMAN	ADP-sugar pyrophosphatase OS=Homo sapiens GN=NUDT5 PE=1 SV=1	48.4	297.309	21.46	25.7176	36.07	120.738	28.77	78.8262	37.44	147.983	52.05	225.033
SMCE1_HUMAN	SWI/SNF-related matrix-associated actin-dependent regulator of chromatin subfamily E member 1 OS=Homo sapiens GN=SMARCE1 PE=1 SV=2	49.39	145.954	26.03	4.3316	26.28	16.611	19.71	22.329	42.58	50.4201	35.77	72.3834
NAA11_HUMAN	N-alpha-acetyltransferase 11 OS=Homo sapiens GN=NAA11 PE=1 SV=3	41.92	2.4858	34.06	0.9082	33.19	1.918	12.66	NaN	12.23	NaN	35.37	50.2133
GUAA_HUMAN	GMP synthase [glutamine-hydrolyzing] OS=Homo sapiens GN=GMPS PE=1 SV=1	45.45	226.731	37.95	167.387	36.36	178.52	37.23	65.1608	41.27	120.811	38.82	190.495
RD23B_HUMAN	UV excision repair protein RAD23 homolog B OS=Homo sapiens GN=RAD23B PE=1 SV=1	69.19	604.933	34.23	38.9219	38.88	152.066	45.97	135.928	43.77	168.433	52.57	219.882
PUR2_HUMAN	Trifunctional purine biosynthetic protein adenosine-3 OS=Homo sapiens GN=GART PE=1 SV=1	44.16	547.44	42.48	304.769	40.89	156.508	30.69	143.876	34.95	184.773	41.78	297.958
RL22L_HUMAN	60S ribosomal protein L22-like 1 OS=Homo sapiens GN=RPL22L1 PE=1 SV=2	40.98	313.077	30.33	311.398	36.07	99.8889	58.2	92.9397	34.43	275.099	27.87	289.024
STK24_HUMAN	Serine/threonine-protein kinase 24 OS=Homo sapiens GN=STK24 PE=1 SV=1	46.5	82.9216	60.27	21.3629	37.92	17.8063	33.18	8.1709	25.51	20.4227	30.25	32.6814
HNRPC_HUMAN	Heterogeneous nuclear ribonucleoproteins C1/C2 OS=Homo sapiens GN=HNRNPC PE=1 SV=4	57.19	863.76	55.56	120.728	57.19	274.17	58.82	179.211	76.47	438.109	59.8	434.432
TOP2B_HUMAN	DNA topoisomerase 2-beta OS=Homo sapiens GN=TOP2B PE=1 SV=3	25.58	143.674	18.57	44.0347	32.16	52.7901	25.95	31.2677	20.48	108.875	21.46	59.3805
DHSO_HUMAN	Sorbitol dehydrogenase OS=Homo sapiens GN=SORD PE=1 SV=4	45.1	515.934	48.18	93.9685	59.66	93.2956	50.42	101.972	43.98	77.6112	40.9	216.439
QCR7_HUMAN	Cytochrome b-c1 complex subunit 7 OS=Homo sapiens GN=UQCRB PE=1 SV=2	64.86	169.702	41.44	61.2947	53.15	16.7028	61.26	26.9649	63.96	114.57	53.15	78.1938
HNRPU_HUMAN	Heterogeneous nuclear ribonucleoprotein U OS=Homo sapiens GN=HNRNPU PE=1 SV=6	40.24	1162.86	32.36	73.2829	38.79	393.649	28.12	345.949	36	712.119	40.36	1039.62
QCR2_HUMAN	Cytochrome b-c1 complex subunit 2_ mitochondrial OS=Homo sapiens GN=UQCRC2 PE=1 SV=3	47.24	392.954	33.11	235.172	48.12	90.6843	38.19	85.2911	36.2	167.849	53.86	396.364
LC7L2_HUMAN	Putative RNA-binding protein Luc7-like 2 OS=Homo sapiens GN=LUC7L2 PE=1 SV=2	26.02	224.872	30.36	247.522	34.95	102.974	15.05	42.3705	25.51	93.2181	31.38	196.735
FEN1_HUMAN	Flap endonuclease 1 OS=Homo sapiens GN=FEN1 PE=1 SV=1	56.05	432.745	26.32	15.8208	41.05	185.925	51.32	148.22	46.05	214.795	59.21	243.944
RUVB1_HUMAN	RuvB-like 1 OS=Homo sapiens GN=RUVBL1 PE=1 SV=1	66.01	1116.37	53.51	42.3655	60.96	366.816	53.73	164.398	63.16	333.848	53.95	339.827
MAAT1_HUMAN	Protein MAATS1 OS=Homo sapiens GN=MAATS1 PE=1 SV=2	10.12	6.5758	16.58	1.5598	27.53	30.4509	28.36	20.0478	20.4	20.0839	21.56	117.291
ARC1B_HUMAN	Actin-related protein 2/3 complex subunit 1B OS=Homo sapiens GN=ARPC1B PE=1 SV=3	39.78	210.971	40.86	25.9051	17.74	62.601	27.69	81.0728	40.05	153.62	31.99	190.417
SF01_HUMAN	Splicing factor 1 OS=Homo sapiens GN=SF1 PE=1 SV=4	30.2	276.837	15.96	35.5805	30.05	105.069	19.87	126.175	26.76	191.361	26.92	574.807
FLNC_HUMAN	Filamin-C OS=Homo sapiens GN=FLNC PE=1 SV=3	40.44	360.62	22.39	174.201	28.73	88.7225	25.1	50.2097	23.71	137.034	28.95	271.219
CYB5B_HUMAN	Cytochrome b5 type B OS=Homo sapiens GN=CYB5B PE=1 SV=2	38.36	105.975	17.12	71.5258	35.62	15.8312	43.15	55.9286	34.25	9.0184	41.1	318.003
ANM5_HUMAN	Protein arginine N-methyltransferase 5 OS=Homo sapiens GN=PRMT5 PE=1 SV=4	30.46	288.793	14.13	13.2391	15.23	70.1941	20.25	89.064	43.96	131.98	28.41	161.253
AATC_HUMAN	Aspartate aminotransferase_ cytoplasmic OS=Homo sapiens GN=GOT1 PE=1 SV=3	61.02	642.002	58.35	98.2085	53.03	231.235	43.34	93.1619	45.28	137.933	54.48	267.616
SRPR_HUMAN	Signal recognition particle receptor subunit alpha OS=Homo sapiens GN=SRPR PE=1 SV=2	31.82	135.697	28.68	78.625	25.71	91.0388	34.01	41.7126	29.15	80.2857	31.66	135.688
SND1_HUMAN	Staphylococcal nuclease domain-containing protein 1 OS=Homo sapiens GN=SND1 PE=1 SV=1	51.43	404.34	27.25	153.35	51.98	104.519	44.18	97.697	49.56	147.687	46.92	168.203
CDV3_HUMAN	Protein CDV3 homolog OS=Homo sapiens GN=CDV3 PE=1 SV=1	77.52	141	46.9	3.7898	78.29	50.1445	82.56	52.7545	78.68	80.4943	80.62	133.2
TCPQ_HUMAN	T-complex protein 1 subunit theta OS=Homo sapiens GN=CCT8 PE=1 SV=4	64.42	1258.34	50.91	705.212	71.72	330.118	62.96	343.851	59.31	583.287	59.67	660.11
TXD17_HUMAN	Thioredoxin domain-containing protein 17 OS=Homo sapiens GN=TXNDC17 PE=1 SV=1	37.4	269.031	15.45	69.5397	35.77	114.964	25.2	76.1717	34.96	38.0418	40.65	166.721
GBLP_HUMAN	Guanine nucleotide-binding protein subunit beta-2-like 1 OS=Homo sapiens GN=GNB2L1 PE=1 SV=3	36.59	468.792	49.84	183.707	36.28	215.087	34.7	137.077	22.4	198.984	26.81	445.014
DOPD_HUMAN	D-dopachrome decarboxylase OS=Homo sapiens GN=DDT PE=1 SV=3	50.85	393.631	16.95	558.529	88.98	108.295	31.36	103.664	23.73	148.125	40.68	244.682
CROL2_HUMAN	Putative ciliary rootlet coiled-coil protein-like 2 protein OS=Homo sapiens GN=CROCCP3 PE=5 SV=1	15.68	1.7352	15.68	1.0476	30.66	1.0305	29.27	1.3421	11.5	NaN	28.22	2.96
PTCD3_HUMAN	Pentatricopeptide repeat domain-containing protein 3_ mitochondrial OS=Homo sapiens GN=PTCD3 PE=1 SV=3	21.04	74.4355	27.14	61.8782	12.34	69.7234	13.21	32.1508	25.54	43.5044	17.13	55.7885
VAPB_HUMAN	Vesicle-associated membrane protein-associated protein B/C OS=Homo sapiens GN=VAPB PE=1 SV=3	44.03	182.071	22.22	12.0112	32.92	42.5197	23.05	31.0584	34.16	85.7375	39.51	109.825
MYO1B_HUMAN	Unconventional myosin-Ib OS=Homo sapiens GN=MYO1B PE=1 SV=3	37.06	117.406	15.93	9.6212	23.94	55.0814	27.2	35.0455	30.37	36.9186	29.93	70.8948
AGK_HUMAN	Acylglycerol kinase_ mitochondrial OS=Homo sapiens GN=AGK PE=1 SV=2	27.73	177.368	27.01	10.9387	17.06	30.3086	15.17	16.3861	22.27	18.305	17.54	55.8375
FA49B_HUMAN	Protein FAM49B OS=Homo sapiens GN=FAM49B PE=1 SV=1	43.52	244.542	49.69	126.181	36.42	64.8953	54.01	76.2322	50.62	84.1174	43.21	108.509
PLOD3_HUMAN	Procollagen-lysine_2-oxoglutarate 5-dioxygenase 3 OS=Homo sapiens GN=PLOD3 PE=1 SV=1	37.13	227.954	29.67	100.04	34.01	67.0726	17.89	28.7436	15.99	19.4	19.78	30.8161
RL29_HUMAN	60S ribosomal protein L29 OS=Homo sapiens GN=RPL29 PE=1 SV=2	31.45	354.042	10.06	11.2305	31.45	29.4777	27.67	151.547	21.38	49.4169	23.27	128.087
RL7_HUMAN	60S ribosomal protein L7 OS=Homo sapiens GN=RPL7 PE=1 SV=1	53.63	1008.49	42.34	127.857	55.65	368.657	61.29	254.369	58.87	729.662	61.69	911.658
CLH1_HUMAN	Clathrin heavy chain 1 OS=Homo sapiens GN=CLTC PE=1 SV=5	46.57	971.469	40.48	1067.8	48.18	340.399	31.4	278.262	36.12	397.308	38.45	681.797
MAGB2_HUMAN	Melanoma-associated antigen B2 OS=Homo sapiens GN=MAGEB2 PE=1 SV=3	32.29	482.008	30.09	184.624	24.14	52.8759	29.15	151.806	35.42	142.882	27.27	213.953
CAN1_HUMAN	Calpain-1 catalytic subunit OS=Homo sapiens GN=CAPN1 PE=1 SV=1	46.22	413.473	29.97	40.715	31.09	125.609	22.27	80.3612	25.49	104.752	41.04	242.24
EIF2A_HUMAN	Eukaryotic translation initiation factor 2A OS=Homo sapiens GN=EIF2A PE=1 SV=3	34.19	57.8073	33.5	51.3941	33.68	28.5276	26.67	59.0152	32.65	59.5095	35.38	97.5955
PRS10_HUMAN	26S protease regulatory subunit 10B OS=Homo sapiens GN=PSMC6 PE=1 SV=1	56.04	304.118	21.34	8.2271	48.59	88.4362	31.36	44.5814	38.3	114.092	53.47	150.186
GDIB_HUMAN	Rab GDP dissociation inhibitor beta OS=Homo sapiens GN=GDI2 PE=1 SV=2	61.57	524.984	37.75	34.3976	53.03	136.773	44.49	179.753	59.1	223.337	54.61	271.74
RENT1_HUMAN	Regulator of nonsense transcripts 1 OS=Homo sapiens GN=UPF1 PE=1 SV=2	27.9	202.439	18.51	61.3644	28.96	43.789	20.02	49.6376	25.24	81.0682	27.02	108.018
PKP3_HUMAN	Plakophilin-3 OS=Homo sapiens GN=PKP3 PE=1 SV=1	46.17	147.123	44.17	114.394	29.23	37.7895	34.88	23.4379	28.61	42.5155	30.61	33.4663
ALDOB_HUMAN	Fructose-bisphosphate aldolase B OS=Homo sapiens GN=ALDOB PE=1 SV=2	17.86	28.6528	23.9	1.5185	14.84	14.1486	14.29	29.1436	17.03	1.8224	13.74	2.2342
LYAR_HUMAN	Cell growth-regulating nucleolar protein OS=Homo sapiens GN=LYAR PE=1 SV=2	43.27	111.198	21.9	112.247	53.83	110.078	30.87	64.6966	42.48	54.8008	42.48	96.0735
1433G_HUMAN	14-3-3 protein gamma OS=Homo sapiens GN=YWHAG PE=1 SV=2	59.51	585.06	32.39	242.414	47.37	261.649	56.68	180.709	45.75	284.426	41.3	420.183
RL6_HUMAN	60S ribosomal protein L6 OS=Homo sapiens GN=RPL6 PE=1 SV=3	61.11	934.047	40.97	90.8894	37.15	252.946	49.65	355.757	54.17	443.247	45.83	580.143
CYC_HUMAN	Cytochrome c OS=Homo sapiens GN=CYCS PE=1 SV=2	64.76	332.556	47.62	32.6014	42.86	126.94	54.29	77.5041	45.71	99.8572	47.62	195.677
UBC_HUMAN	Polyubiquitin-C OS=Homo sapiens GN=UBC PE=1 SV=3	9.34	NaN	8.61	NaN	8.03	NaN	8.47	NaN	9.49	NaN	8.32	NaN
POTEE_HUMAN	POTE ankyrin domain family member E OS=Homo sapiens GN=POTEE PE=1 SV=3	31.81	100.934	38.6	99.0638	38.33	117.999	43.72	16.9066	24.19	75.3802	42.42	73.4629
TTL12_HUMAN	Tubulin--tyrosine ligase-like protein 12 OS=Homo sapiens GN=TTLL12 PE=1 SV=2	39.75	385.073	19.1	273.907	29.66	113.367	20.19	60.9778	28.11	91.4974	34.16	208.418
ATPA_HUMAN	ATP synthase subunit alpha_ mitochondrial OS=Homo sapiens GN=ATP5A1 PE=1 SV=1	62.21	1465.21	49.19	782.556	62.03	452.956	50.99	509.984	59.86	741.754	56.24	958.804
TBB6_HUMAN	Tubulin beta-6 chain OS=Homo sapiens GN=TUBB6 PE=1 SV=1	57.4	297.998	51.57	19.6467	37	108.245	42.38	57.6889	41.26	58.5053	43.5	109.05
ACLY_HUMAN	ATP-citrate synthase OS=Homo sapiens GN=ACLY PE=1 SV=3	51.68	514.87	40.15	266.156	45.5	202.859	45.78	165.512	42.33	138.91	61.49	278.456
ARF5_HUMAN	ADP-ribosylation factor 5 OS=Homo sapiens GN=ARF5 PE=1 SV=2	69.44	286.404	23.33	NaN	71.67	81.0294	33.89	46.302	51.67	127.169	56.67	130.591
ADT2_HUMAN	ADP/ATP translocase 2 OS=Homo sapiens GN=SLC25A5 PE=1 SV=7	43.29	575.445	46.64	38.5039	50.67	99.1261	50	295.027	57.38	231.932	57.72	475.265
RL28_HUMAN	60S ribosomal protein L28 OS=Homo sapiens GN=RPL28 PE=1 SV=3	64.96	747.73	61.31	29.5172	59.85	160.644	55.47	136.347	38.69	168.555	50.36	499.522
ABHEB_HUMAN	Alpha/beta hydrolase domain-containing protein 14B OS=Homo sapiens GN=ABHD14B PE=1 SV=1	40.48	181.713	42.86	67.726	26.19	56.055	30.48	42.0807	39.52	66.3173	36.67	88.7155
GNPI1_HUMAN	Glucosamine-6-phosphate isomerase 1 OS=Homo sapiens GN=GNPDA1 PE=1 SV=1	43.25	162.243	45.33	40.6015	55.36	36.1605	33.91	48.2931	27.34	44.5596	43.6	99.1176
HPRT_HUMAN	Hypoxanthine-guanine phosphoribosyltransferase OS=Homo sapiens GN=HPRT1 PE=1 SV=2	40.37	239.957	31.65	141.937	37.61	64.5087	30.73	23.9899	33.03	43.4409	36.7	92.1461
GRP75_HUMAN	Stress-70 protein_ mitochondrial OS=Homo sapiens GN=HSPA9 PE=1 SV=2	66.86	1337.93	48.6	443.014	64.51	529.99	53.17	359.904	60.09	587.856	58.76	1056.74
H90B2_HUMAN	Putative heat shock protein H90-beta 2 OS=Homo sapiens GN=HSP90AB2P PE=1 SV=2	60.63	29.9162	37.27	25.3327	57.22	54.735	56.43	3.7242	49.34	27.4718	76.38	69.7353
RCC1_HUMAN	Regulator of chromosome condensation OS=Homo sapiens GN=RCC1 PE=1 SV=1	39.9	266.515	13.78	7.0738	42.52	72.9193	38.72	105.254	24.94	81.3013	42.76	200.876
H2B1H_HUMAN	Histone H2B type 1-H OS=Homo sapiens GN=HIST1H2BH PE=1 SV=3	66.67	NaN	54.76	NaN	52.38	NaN	56.35	NaN	58.73	NaN	53.17	NaN
NEUL_HUMAN	Neurolysin_ mitochondrial OS=Homo sapiens GN=NLN PE=1 SV=1	30.11	91.7018	21.59	17.1089	18.61	43.2445	23.58	36.179	25	43.7984	22.59	64.6404
ARPC2_HUMAN	Actin-related protein 2/3 complex subunit 2 OS=Homo sapiens GN=ARPC2 PE=1 SV=1	51	133.173	48	395.456	49.67	77.1278	43	88.3659	54.33	126.713	39	127.609
LIMA1_HUMAN	LIM domain and actin-binding protein 1 OS=Homo sapiens GN=LIMA1 PE=1 SV=1	59.42	187.611	25.56	86.2234	34.78	61.3635	32.94	40.4614	24.37	58.5277	44.27	74.8389
EIF3E_HUMAN	Eukaryotic translation initiation factor 3 subunit E OS=Homo sapiens GN=EIF3E PE=1 SV=1	50.56	523.109	38.2	264.01	44.49	124.1	46.29	169.111	44.94	223.934	44.04	342.342
SYK_HUMAN	Lysine--tRNA ligase OS=Homo sapiens GN=KARS PE=1 SV=3	52.93	374.631	22.78	78.4666	40.7	122.381	42.21	207.087	50.42	220.511	62.81	279.135
NONO_HUMAN	Non-POU domain-containing octamer-binding protein OS=Homo sapiens GN=NONO PE=1 SV=4	67.52	859.775	37.79	426.162	66.45	226.55	67.94	206.136	67.52	441.255	67.73	621.931
BLVRB_HUMAN	Flavin reductase (NADPH) OS=Homo sapiens GN=BLVRB PE=1 SV=3	50.49	346.613	46.6	151.576	56.31	85.7164	35.92	62.0442	43.2	80.7221	52.43	143.075
BAP31_HUMAN	B-cell receptor-associated protein 31 OS=Homo sapiens GN=BCAP31 PE=1 SV=3	33.74	171.208	36.99	68.1821	10.16	34.3642	29.67	48.5998	27.64	101.983	50	175.955
CRKL_HUMAN	Crk-like protein OS=Homo sapiens GN=CRKL PE=1 SV=1	54.46	171.116	18.15	5.5997	49.5	42.1364	29.37	30.1598	43.23	38.7243	45.21	41.2146
PSIP1_HUMAN	PC4 and SFRS1-interacting protein OS=Homo sapiens GN=PSIP1 PE=1 SV=1	46.79	216.477	30.75	3.1165	42.83	93.2658	38.87	75.9743	34.91	146.023	42.64	130.343
RNZ2_HUMAN	Zinc phosphodiesterase ELAC protein 2 OS=Homo sapiens GN=ELAC2 PE=1 SV=2	29.18	148.649	18.52	52.0739	14.53	30.8344	18.64	17.9979	13.8	20.7973	15.13	42.8773
RAC2_HUMAN	Ras-related C3 botulinum toxin substrate 2 OS=Homo sapiens GN=RAC2 PE=1 SV=1	21.88	32.618	23.44	2.644	21.88	16.8445	20.83	14.8955	21.88	23.0527	17.71	31.6053
MDHM_HUMAN	Malate dehydrogenase_ mitochondrial OS=Homo sapiens GN=MDH2 PE=1 SV=3	52.37	1320.92	63.61	89.9336	57.69	436.078	44.38	310.837	67.16	419.112	43.79	489.635
PRDX4_HUMAN	Peroxiredoxin-4 OS=Homo sapiens GN=PRDX4 PE=1 SV=1	46.13	727.866	31.37	570.139	42.8	62.1641	35.79	120.452	28.78	129.702	35.06	243.189
PSA_HUMAN	Puromycin-sensitive aminopeptidase OS=Homo sapiens GN=NPEPPS PE=1 SV=2	55.06	359.14	35.91	39.0264	42.22	94.5308	40.91	141.838	36.78	126.422	38.3	305.546
RL10L_HUMAN	60S ribosomal protein L10-like OS=Homo sapiens GN=RPL10L PE=1 SV=3	46.26	9.4719	42.99	NaN	28.5	26.0754	29.91	0.6173	39.25	NaN	42.06	0.9072
FKBP4_HUMAN	Peptidyl-prolyl cis-trans isomerase FKBP4 OS=Homo sapiens GN=FKBP4 PE=1 SV=3	76.25	1043.67	54.68	560.33	73.42	330.613	56.43	192.311	62.96	404.108	70.81	758.07
EIF3M_HUMAN	Eukaryotic translation initiation factor 3 subunit M OS=Homo sapiens GN=EIF3M PE=1 SV=1	40.91	360.987	29.95	90.2866	28.07	40.9608	22.99	50.7381	29.68	24.7401	24.87	116.928
HSP74_HUMAN	Heat shock 70 kDa protein 4 OS=Homo sapiens GN=HSPA4 PE=1 SV=4	63.69	641.029	31.79	26.1008	55.48	173.256	41.79	200.652	55.24	303.696	57.86	594.39
PLOD1_HUMAN	Procollagen-lysine_2-oxoglutarate 5-dioxygenase 1 OS=Homo sapiens GN=PLOD1 PE=1 SV=2	41.27	214	28.34	88.2792	43.33	59.4354	29.16	34.0277	34.39	56.9583	34.8	84.4134
PDP1_HUMAN	[Pyruvate dehydrogenase [acetyl-transferring]]-phosphatase 1_ mitochondrial OS=Homo sapiens GN=PDP1 PE=1 SV=3	39.66	533.375	43.02	395.452	33.52	115.333	32.03	73.715	22.91	57.8152	40.04	158.014
AMPL_HUMAN	Cytosol aminopeptidase OS=Homo sapiens GN=LAP3 PE=1 SV=3	48.36	302.544	33.53	68.6627	41.81	103.934	25.24	48.0596	30.64	133.292	41.81	144.646
NDKB_HUMAN	Nucleoside diphosphate kinase B OS=Homo sapiens GN=NME2 PE=1 SV=1	67.76	968.553	36.18	77.7687	80.26	223.744	71.71	1.4911	55.26	165.291	78.29	76.3089
PPID_HUMAN	Peptidyl-prolyl cis-trans isomerase D OS=Homo sapiens GN=PPID PE=1 SV=3	59.19	173.809	44.59	27.2947	47.57	70.2135	28.38	60.7963	38.92	89.5538	55.14	137.985
RL10A_HUMAN	60S ribosomal protein L10a OS=Homo sapiens GN=RPL10A PE=1 SV=2	69.59	1274.98	38.71	300.793	57.6	363.88	46.54	287.51	57.6	297.53	45.16	499.907
RECQ1_HUMAN	ATP-dependent DNA helicase Q1 OS=Homo sapiens GN=RECQL PE=1 SV=3	36.67	134.935	21.73	53.4887	23.57	57.9066	18.03	25.2453	22.03	40.1484	16.49	29.2294
H2B2C_HUMAN	Putative histone H2B type 2-C OS=Homo sapiens GN=HIST2H2BC PE=5 SV=3	12.44	NaN	49.22	64.6477	21.76	0.4582	21.24	437.302	11.4	NaN	25.39	785.406
UCRIL_HUMAN	Putative cytochrome b-c1 complex subunit Rieske-like protein 1 OS=Homo sapiens GN=UQCRFS1P1 PE=5 SV=1	51.94	33.521	31.1	9.2047	26.86	2.2233	30.04	41.3171	34.63	65.4088	44.88	97.9955
ACON_HUMAN	Aconitate hydratase_ mitochondrial OS=Homo sapiens GN=ACO2 PE=1 SV=2	55.13	184.543	12.69	11.3453	36.92	58.8078	31.41	44.7079	42.18	64.625	33.85	104.174
ATPO_HUMAN	ATP synthase subunit O_ mitochondrial OS=Homo sapiens GN=ATP5O PE=1 SV=1	57.75	512.214	74.65	53.0626	60.09	140.494	66.2	225.141	66.2	439.072	48.36	258.418
NACA_HUMAN	Nascent polypeptide-associated complex subunit alpha OS=Homo sapiens GN=NACA PE=1 SV=1	20.47	NaN	11.16	NaN	43.72	NaN	46.51	NaN	45.12	NaN	33.95	NaN
RU2B_HUMAN	U2 small nuclear ribonucleoprotein B'' OS=Homo sapiens GN=SNRPB2 PE=1 SV=1	15.11	29.7815	22.67	1.3132	34.67	31.7997	25.33	23.8787	25.33	3.2555	38.67	69.7123
PABP3_HUMAN	Polyadenylate-binding protein 3 OS=Homo sapiens GN=PABPC3 PE=1 SV=2	49.45	10.9568	33.6	0.7384	29.32	2.1684	40.25	10.7778	46.43	2.6644	42.79	15.6929
RM39_HUMAN	39S ribosomal protein L39_ mitochondrial OS=Homo sapiens GN=MRPL39 PE=1 SV=3	30.18	63.705	7.99	43.4776	40.83	227.86	17.75	20.4945	34.02	55.6239	26.04	116.403
PUR9_HUMAN	Bifunctional purine biosynthesis protein PURH OS=Homo sapiens GN=ATIC PE=1 SV=3	60.64	364.424	42.74	43.3094	43.41	119.91	36.49	103.89	41.72	192.571	47.8	259.161
PSA7_HUMAN	Proteasome subunit alpha type-7 OS=Homo sapiens GN=PSMA7 PE=1 SV=1	45.16	592.552	43.95	106.876	48.39	148.906	56.45	153.2	43.15	205.541	41.13	240.97
ENOB_HUMAN	Beta-enolase OS=Homo sapiens GN=ENO3 PE=1 SV=5	41.01	98.7545	26.5	0.1508	29.49	1.5542	40.78	0.8671	38.25	24.0261	26.04	22.4879
PSA5_HUMAN	Proteasome subunit alpha type-5 OS=Homo sapiens GN=PSMA5 PE=1 SV=3	39.42	406.29	49.79	93.5254	38.59	101.38	39.83	122.144	27.8	277.197	44.4	339.737
SRC8_HUMAN	Src substrate cortactin OS=Homo sapiens GN=CTTN PE=1 SV=2	47.45	251.034	18.91	80.0405	50	120.96	42	64.5809	41.82	51.5261	55.82	133.462
RS27A_HUMAN	Ubiquitin-40S ribosomal protein S27a OS=Homo sapiens GN=RPS27A PE=1 SV=2	41.03	NaN	40.38	NaN	37.82	244.936	37.18	NaN	41.67	NaN	36.54	NaN
NOC4L_HUMAN	Nucleolar complex protein 4 homolog OS=Homo sapiens GN=NOC4L PE=1 SV=1	46.12	79.4311	31.01	116.005	24.81	17.9737	16.86	14.9282	19.38	23.9256	18.22	48.4699
BAF_HUMAN	Barrier-to-autointegration factor OS=Homo sapiens GN=BANF1 PE=1 SV=1	59.55	795.494	38.2	11.201	56.18	120.654	66.29	29.7862	62.92	50.5914	58.43	89.0878
RAGP1_HUMAN	Ran GTPase-activating protein 1 OS=Homo sapiens GN=RANGAP1 PE=1 SV=1	36.46	157.911	21.98	20.2523	31.18	74.6785	31.18	73.9235	45.66	94.4833	36.12	124.273
K1C10_HUMAN	Keratin_ type I cytoskeletal 10 OS=Homo sapiens GN=KRT10 PE=1 SV=6	40.07	637.396	16.44	18.9284	40.07	213.222	32.19	185.714	32.71	416.842	51.03	394.039
SUGT1_HUMAN	Suppressor of G2 allele of SKP1 homolog OS=Homo sapiens GN=SUGT1 PE=1 SV=3	56.44	303.486	29.59	13.0617	50.68	85.2935	38.9	182.566	44.11	132.748	51.23	219.063
ACTG_HUMAN	Actin_ cytoplasmic 2 OS=Homo sapiens GN=ACTG1 PE=1 SV=1	85.6	NaN	48.8	NaN	69.33	NaN	70.13	NaN	70.67	NaN	75.2	NaN
IPYR2_HUMAN	Inorganic pyrophosphatase 2_ mitochondrial OS=Homo sapiens GN=PPA2 PE=1 SV=2	62.57	286.827	41.02	65.9305	25.45	37.9188	28.44	58.4137	25.15	94.1323	41.62	253.116
EF1G_HUMAN	Elongation factor 1-gamma OS=Homo sapiens GN=EEF1G PE=1 SV=3	49.89	888.362	43.25	189.791	52.17	336.827	28.15	287.834	31.35	477.538	40.5	709.532
BCLF1_HUMAN	Bcl-2-associated transcription factor 1 OS=Homo sapiens GN=BCLAF1 PE=1 SV=2	32.72	130.051	20.98	171.286	30	62.4912	25.43	44.9407	30.22	92.1137	27.39	149.928
ILF3_HUMAN	Interleukin enhancer-binding factor 3 OS=Homo sapiens GN=ILF3 PE=1 SV=3	60.74	818.58	39.71	88.4513	42.17	170.626	42.39	253.292	47.2	295.814	49.22	400.744
WDR43_HUMAN	WD repeat-containing protein 43 OS=Homo sapiens GN=WDR43 PE=1 SV=3	24.67	59.9548	22.16	46.4098	22.01	26.3832	25.85	89.9224	17.13	50.9028	13	67.6024
JIP4_HUMAN	C-Jun-amino-terminal kinase-interacting protein 4 OS=Homo sapiens GN=SPAG9 PE=1 SV=4	30.2	74.6809	13.85	10.5606	32.25	16.8386	24.45	17.1873	23.85	27.3743	29.52	47.3684
SYG_HUMAN	Glycine--tRNA ligase OS=Homo sapiens GN=GARS PE=1 SV=3	42.08	315.058	35.18	200.543	37.21	63.4792	30.18	109.824	31.66	242.32	43.57	280.863
ENOA_HUMAN	Alpha-enolase OS=Homo sapiens GN=ENO1 PE=1 SV=2	64.98	2894.42	58.06	474.408	65.21	756.372	60.37	586.615	63.82	615.103	64.98	1248.41
COPB_HUMAN	Coatomer subunit beta OS=Homo sapiens GN=COPB1 PE=1 SV=3	44.7	307.64	35.26	325.627	30.75	89.5522	31.48	86.3224	40.08	113.461	39.14	173.364
ERO1A_HUMAN	ERO1-like protein alpha OS=Homo sapiens GN=ERO1L PE=1 SV=2	33.55	135.16	25.43	55.5011	29.49	41.6343	22.86	48.8831	25.21	57.6942	28.85	191.218
MVP_HUMAN	Major vault protein OS=Homo sapiens GN=MVP PE=1 SV=4	39.53	137.396	18.92	153.847	41.88	128.35	22.28	52.6455	20.94	66.8092	31.8	74.3864
NOP10_HUMAN	H/ACA ribonucleoprotein complex subunit 3 OS=Homo sapiens GN=NOP10 PE=1 SV=1	56.25	105.887	50	6.1522	39.06	20.2616	39.06	3.8112	37.5	40.8075	60.94	43.62
AT5F1_HUMAN	ATP synthase F(0) complex subunit B1_ mitochondrial OS=Homo sapiens GN=ATP5F1 PE=1 SV=2	59.77	438.716	68.75	95.1132	51.17	90.529	39.06	71.4667	42.58	235.963	51.56	202.537
SYDC_HUMAN	Aspartate--tRNA ligase_ cytoplasmic OS=Homo sapiens GN=DARS PE=1 SV=2	55.89	222.274	49.9	254.582	39.92	73.1581	55.09	103.128	51.3	126.919	49.9	262.777
H13_HUMAN	Histone H1.3 OS=Homo sapiens GN=HIST1H1D PE=1 SV=2	41.63	93.9114	52.49	0.3887	53.85	3.5148	49.32	51.8676	38.01	38.2431	55.2	219.498
ST134_HUMAN	Putative protein FAM10A4 OS=Homo sapiens GN=ST13P4 PE=5 SV=1	21.67	NaN	38.33	21.5965	63.33	60.8945	50	111.968	30.83	NaN	57.5	205.273
PRP8_HUMAN	Pre-mRNA-processing-splicing factor 8 OS=Homo sapiens GN=PRPF8 PE=1 SV=2	48.09	386.125	33.88	255.369	36.92	107.015	32.12	132.759	35.29	118.054	36.27	222.816
RAE1L_HUMAN	mRNA export factor OS=Homo sapiens GN=RAE1 PE=1 SV=1	39.95	128.134	20.65	26.3245	19.02	25.1858	15.22	101.958	23.1	32.229	30.43	122.927
RS24_HUMAN	40S ribosomal protein S24 OS=Homo sapiens GN=RPS24 PE=1 SV=1	49.62	348.436	46.62	241.135	63.91	110.576	53.38	91.1233	46.62	127.053	43.61	183.696
PSA1_HUMAN	Proteasome subunit alpha type-1 OS=Homo sapiens GN=PSMA1 PE=1 SV=1	49.43	298.341	38.4	31.1761	57.41	151.933	59.7	152.166	59.32	222.457	57.79	271.119
R13P3_HUMAN	Putative 60S ribosomal protein L13a protein RPL13AP3 OS=Homo sapiens GN=RPL13AP3 PE=5 SV=1	37.25	NaN	41.18	NaN	31.37	NaN	36.27	1.5771	42.16	NaN	39.22	NaN
ATP5L_HUMAN	ATP synthase subunit g_ mitochondrial OS=Homo sapiens GN=ATP5L PE=1 SV=3	53.4	484.596	74.76	57.3441	33.01	46.5136	64.08	98.0963	51.46	118.584	67.96	199.394
PDLI1_HUMAN	PDZ and LIM domain protein 1 OS=Homo sapiens GN=PDLIM1 PE=1 SV=4	48.94	267.752	29.18	7.3534	47.42	91.0756	18.54	97.4836	23.71	82.4374	31.91	95.0786
CD11B_HUMAN	Cyclin-dependent kinase 11B OS=Homo sapiens GN=CDK11B PE=1 SV=3	33.58	80.1257	18.11	31.3252	39.12	216.682	30.44	132.122	31.7	205.429	43.02	383.926
RAB8A_HUMAN	Ras-related protein Rab-8A OS=Homo sapiens GN=RAB8A PE=1 SV=1	64.25	123.777	32.85	0.0618	49.28	3.4869	35.27	4.4816	50.72	28.0998	58.94	127.943
K2C6C_HUMAN	Keratin_ type II cytoskeletal 6C OS=Homo sapiens GN=KRT6C PE=1 SV=3	29.96	NaN	15.6	1.6567	38.48	19.3356	37.59	NaN	42.02	7.0789	34.57	24.3802
HACD3_HUMAN	Very-long-chain (3R)-3-hydroxyacyl-CoA dehydratase 3 OS=Homo sapiens GN=PTPLAD1 PE=1 SV=2	46.13	378.264	17.13	6.9782	45.03	156.654	20.17	29.6593	37.29	50.1764	36.46	55.0173
PPCE_HUMAN	Prolyl endopeptidase OS=Homo sapiens GN=PREP PE=1 SV=2	43.94	192.932	34.65	74.5552	30.56	43.009	20.85	132.095	27.75	19.0714	36.48	108.391
RUVB2_HUMAN	RuvB-like 2 OS=Homo sapiens GN=RUVBL2 PE=1 SV=3	57.67	684.729	47.95	25.0275	73.22	175.917	41.68	167.03	74.3	314.227	51.19	310.011
PRDX6_HUMAN	Peroxiredoxin-6 OS=Homo sapiens GN=PRDX6 PE=1 SV=3	71.88	834.146	59.38	65.261	67.86	315.23	52.68	219.808	75	259.022	70.54	430.506
S10AD_HUMAN	Protein S100-A13 OS=Homo sapiens GN=S100A13 PE=1 SV=1	57.14	110.738	31.63	301.678	57.14	46.2072	41.84	10.6086	30.61	67.5479	33.67	50.9258
DSRAD_HUMAN	Double-stranded RNA-specific adenosine deaminase OS=Homo sapiens GN=ADAR PE=1 SV=4	36.95	231.206	22.76	153.724	23.33	86.1139	23.9	48.6566	26.51	120.224	25.53	143.238
RL8_HUMAN	60S ribosomal protein L8 OS=Homo sapiens GN=RPL8 PE=1 SV=2	43.97	653.388	45.53	693.476	28.4	159.669	48.64	258.804	34.24	363.808	39.3	628.756
HINT1_HUMAN	Histidine triad nucleotide-binding protein 1 OS=Homo sapiens GN=HINT1 PE=1 SV=2	61.11	329.667	57.94	45.1963	52.38	108.902	26.19	91.3047	22.22	153.726	60.32	232.439
IPO7_HUMAN	Importin-7 OS=Homo sapiens GN=IPO7 PE=1 SV=1	24.28	302.375	17.34	19.0683	15.03	42.1036	15.8	73.2013	32.85	94.2573	37.09	137.957
STT3B_HUMAN	Dolichyl-diphosphooligosaccharide--protein glycosyltransferase subunit STT3B OS=Homo sapiens GN=STT3B PE=1 SV=1	30.99	220.756	13.56	13.974	27.97	68.0533	13.68	19.1897	23.49	31.6129	19.98	72.9091
HSPB1_HUMAN	Heat shock protein beta-1 OS=Homo sapiens GN=HSPB1 PE=1 SV=2	71.71	1796.72	37.07	820.493	67.32	613.054	70.24	476.456	62.44	1212.36	69.27	977.582
RL27_HUMAN	60S ribosomal protein L27 OS=Homo sapiens GN=RPL27 PE=1 SV=2	61.03	728.259	53.68	88.6242	55.15	208.136	54.41	191.379	58.82	343.003	52.21	474.982
SERC_HUMAN	Phosphoserine aminotransferase OS=Homo sapiens GN=PSAT1 PE=1 SV=2	51.89	350.721	37.03	167.641	31.62	52.2947	42.16	97.7747	40	85.1995	41.08	162.293
PSME3_HUMAN	Proteasome activator complex subunit 3 OS=Homo sapiens GN=PSME3 PE=1 SV=1	61.02	434.361	32.68	117.713	44.88	98.0989	38.98	114.772	58.66	171.64	50	183.608
CISY_HUMAN	Citrate synthase_ mitochondrial OS=Homo sapiens GN=CS PE=1 SV=2	25.32	353.113	31.55	57.2358	21.67	118.553	23.18	167.436	25.32	134.503	27.04	303.13
RL38_HUMAN	60S ribosomal protein L38 OS=Homo sapiens GN=RPL38 PE=1 SV=2	50	391.113	31.43	8.195	48.57	183.124	48.57	187.415	48.57	260.315	50	256.38
NDKA_HUMAN	Nucleoside diphosphate kinase A OS=Homo sapiens GN=NME1 PE=1 SV=1	69.74	899.671	42.76	467.594	61.84	424.189	34.87	369.756	69.74	565.351	48.03	825.488
LRRF1_HUMAN	Leucine-rich repeat flightless-interacting protein 1 OS=Homo sapiens GN=LRRFIP1 PE=1 SV=2	24.88	75.7316	20.67	9.2684	26.98	83.6056	35.27	33.8239	29.95	64.6569	37.25	87.4639
HNRC2_HUMAN	Heterogeneous nuclear ribonucleoprotein C-like 2 OS=Homo sapiens GN=HNRNPCL2 PE=2 SV=1	46.08	2.0762	15.7	NaN	46.76	0.4809	32.08	NaN	27.99	NaN	58.02	2.4061
IF5A1_HUMAN	Eukaryotic translation initiation factor 5A-1 OS=Homo sapiens GN=EIF5A PE=1 SV=2	46.75	803.003	21.43	NaN	62.34	412.494	40.26	425.058	49.35	813.516	55.84	727.072
PGAM4_HUMAN	Probable phosphoglycerate mutase 4 OS=Homo sapiens GN=PGAM4 PE=2 SV=1	53.54	6.537	16.14	NaN	72.83	3.4766	42.91	2.8205	24.8	NaN	45.28	9.2975
RS30_HUMAN	40S ribosomal protein S30 OS=Homo sapiens GN=FAU PE=1 SV=1	52.54	447.582	33.9	59.2542	28.81	68.0758	40.68	180.359	49.15	76.3446	27.12	86.5614
UBE2N_HUMAN	Ubiquitin-conjugating enzyme E2 N OS=Homo sapiens GN=UBE2N PE=1 SV=1	69.74	698.338	40.13	3.8669	63.82	162.247	47.37	235.211	69.74	256.243	69.08	356.365
MCM3_HUMAN	DNA replication licensing factor MCM3 OS=Homo sapiens GN=MCM3 PE=1 SV=3	50.62	376.144	21.66	30.2033	39.11	109.149	42.08	113.902	41.09	100.983	41.34	216.679
MPCP_HUMAN	Phosphate carrier protein_ mitochondrial OS=Homo sapiens GN=SLC25A3 PE=1 SV=2	37.29	1142.8	33.15	21.5844	45.03	216.98	60.5	292.536	55.25	410.141	54.7	682.096
BZW1_HUMAN	Basic leucine zipper and W2 domain-containing protein 1 OS=Homo sapiens GN=BZW1 PE=1 SV=1	48.21	235.522	36.28	12.836	36.75	85.0029	37.23	144.824	48.93	170.044	48.45	312.916
SPB6_HUMAN	Serpin B6 OS=Homo sapiens GN=SERPINB6 PE=1 SV=3	58.51	548.126	32.18	9.107	36.44	74.823	29.26	43.8766	46.54	65.3529	47.34	87.1036
CLPX_HUMAN	ATP-dependent Clp protease ATP-binding subunit clpX-like_ mitochondrial OS=Homo sapiens GN=CLPX PE=1 SV=2	45.66	37.5624	25.75	10.0859	21.17	29.8829	27.33	16.3461	31.75	46.0794	39.34	66.8952
GNL1_HUMAN	Guanine nucleotide-binding protein-like 1 OS=Homo sapiens GN=GNL1 PE=1 SV=2	24.71	101.386	32.29	14.5913	12.36	20.4868	15.32	17.2252	17.3	24.5544	20.76	53.0108
SMCA1_HUMAN	Probable global transcription activator SNF2L1 OS=Homo sapiens GN=SMARCA1 PE=1 SV=2	30.36	454.576	19.45	5.0177	26.57	9.6969	26.38	23.9839	21.44	28.3456	37.38	76.832
LDHB_HUMAN	L-lactate dehydrogenase B chain OS=Homo sapiens GN=LDHB PE=1 SV=2	56.29	1468.69	53.29	124.077	57.19	458.189	55.69	420.236	64.67	633.817	59.88	1149.68
UB2V1_HUMAN	Ubiquitin-conjugating enzyme E2 variant 1 OS=Homo sapiens GN=UBE2V1 PE=1 SV=2	63.27	252.171	45.58	45.7035	65.99	68.7375	45.58	124.865	57.14	142.013	70.75	209.602
CPNS2_HUMAN	Calpain small subunit 2 OS=Homo sapiens GN=CAPNS2 PE=2 SV=2	22.98	21.6876	14.52	4.7289	31.05	2.3065	31.45	5.2236	23.79	4.9377	28.23	23.3219
AP2B1_HUMAN	AP-2 complex subunit beta OS=Homo sapiens GN=AP2B1 PE=1 SV=1	34.79	187.985	43.22	120.069	25.61	72.37	26.57	71.1913	25.29	82.4043	31.8	124.368
PGRC2_HUMAN	Membrane-associated progesterone receptor component 2 OS=Homo sapiens GN=PGRMC2 PE=1 SV=1	46.19	140.435	17.04	12.1215	37.22	26.6853	26.91	16.0479	42.15	30.7316	31.84	76.1343
RS6_HUMAN	40S ribosomal protein S6 OS=Homo sapiens GN=RPS6 PE=1 SV=1	40.16	232.877	27.71	14.0541	46.18	210.861	44.58	110.026	34.14	400.863	49.4	381.399
PSDE_HUMAN	26S proteasome non-ATPase regulatory subunit 14 OS=Homo sapiens GN=PSMD14 PE=1 SV=1	24.84	114.23	22.58	155.735	56.45	71.6947	24.19	79.6779	37.42	76.9249	23.23	130.916
PGAM1_HUMAN	Phosphoglycerate mutase 1 OS=Homo sapiens GN=PGAM1 PE=1 SV=2	78.74	772.776	46.46	92.7874	72.44	371.949	77.17	245.474	75.59	563.317	74.02	659.842
TCPZ_HUMAN	T-complex protein 1 subunit zeta OS=Homo sapiens GN=CCT6A PE=1 SV=3	42.94	1338.22	43.5	407.244	48.78	425.869	42.75	208.72	46.33	641.721	51.98	643.561
EF1D_HUMAN	Elongation factor 1-delta OS=Homo sapiens GN=EEF1D PE=1 SV=5	72.95	990.894	41.99	106.096	60.85	364.356	46.98	203.358	60.14	462.23	65.48	523.589
NAA15_HUMAN	N-alpha-acetyltransferase 15_ NatA auxiliary subunit OS=Homo sapiens GN=NAA15 PE=1 SV=1	50.23	234.834	22.98	12.8815	37.3	90.7732	28.06	75.7232	33.26	94.2177	43.07	188.685
IDE_HUMAN	Insulin-degrading enzyme OS=Homo sapiens GN=IDE PE=1 SV=4	39.45	183.189	18.25	142.951	30.62	36.2901	29.64	51.4396	28.56	99.858	44.06	112.753
ESTD_HUMAN	S-formylglutathione hydrolase OS=Homo sapiens GN=ESD PE=1 SV=2	40.07	202.381	27.3	293.285	40.43	29.8426	26.95	70.2626	20.57	7.0658	23.05	233.141
SH3L1_HUMAN	SH3 domain-binding glutamic acid-rich-like protein OS=Homo sapiens GN=SH3BGRL PE=1 SV=1	51.75	80.5249	26.32	26.3834	47.37	21.2122	60.53	15.7746	57.89	22.7366	69.3	22.1855
H2AJ_HUMAN	Histone H2A.J OS=Homo sapiens GN=H2AFJ PE=1 SV=1	40.31	NaN	37.98	NaN	43.41	NaN	37.21	NaN	40.31	NaN	34.88	NaN
NDK8_HUMAN	Putative nucleoside diphosphate kinase OS=Homo sapiens GN=NME2P1 PE=5 SV=1	56.93	153.706	39.42	81.097	70.8	2.1609	65.69	2.279	35.04	NaN	66.42	338.007
LMNB2_HUMAN	Lamin-B2 OS=Homo sapiens GN=LMNB2 PE=1 SV=3	75	284.737	18.33	237.661	66.67	97.0822	42.83	114.839	59	130.573	66	333.805
PPIB_HUMAN	Peptidyl-prolyl cis-trans isomerase B OS=Homo sapiens GN=PPIB PE=1 SV=2	78.24	1039.17	39.35	40.0182	68.98	377.603	52.31	323.325	60.19	545.066	57.87	792.458
PSD12_HUMAN	26S proteasome non-ATPase regulatory subunit 12 OS=Homo sapiens GN=PSMD12 PE=1 SV=3	51.97	239.972	15.13	15.2983	56.8	80.4225	57.68	79.569	48.46	64.4675	45.61	149.179
RBM8A_HUMAN	RNA-binding protein 8A OS=Homo sapiens GN=RBM8A PE=1 SV=1	43.1	144.894	16.09	48.3589	41.38	32.4412	29.31	40.478	22.41	84.0864	25.86	82.329
OSBL8_HUMAN	Oxysterol-binding protein-related protein 8 OS=Homo sapiens GN=OSBPL8 PE=1 SV=3	28.8	172.229	12.82	30.1745	27.9	50.7889	32.85	123.738	20.02	26.3249	31.05	60.3247
EF1A2_HUMAN	Elongation factor 1-alpha 2 OS=Homo sapiens GN=EEF1A2 PE=1 SV=1	48.16	1237.09	36.93	1316.25	44.28	521.905	40.39	903.715	31.53	551.852	51.84	1449
PRRC1_HUMAN	Protein PRRC1 OS=Homo sapiens GN=PRRC1 PE=1 SV=1	24.94	181.3	13.93	57.0589	12.36	29.9778	10.34	10.6579	14.38	34.7369	11.46	38.324
STK39_HUMAN	STE20/SPS1-related proline-alanine-rich protein kinase OS=Homo sapiens GN=STK39 PE=1 SV=3	24.22	125.398	12.29	5.1243	13.39	62.9028	13.39	39.6145	13.21	53.8212	15.23	68.5863
MRT4_HUMAN	mRNA turnover protein 4 homolog OS=Homo sapiens GN=MRTO4 PE=1 SV=2	64.85	225.864	33.89	9.9326	48.12	155.46	46.44	59.2172	53.56	92.6735	70.29	199.686
CSN1_HUMAN	COP9 signalosome complex subunit 1 OS=Homo sapiens GN=GPS1 PE=1 SV=4	47.25	192.596	30.35	132.552	32.59	27.5995	23.63	33.6	27.29	36.6304	30.55	58.1953
NB5R3_HUMAN	NADH-cytochrome b5 reductase 3 OS=Homo sapiens GN=CYB5R3 PE=1 SV=3	57.81	707.999	47.84	98.2788	30.23	122.549	50.17	179.437	52.49	203.451	42.86	356.796
RAB25_HUMAN	Ras-related protein Rab-25 OS=Homo sapiens GN=RAB25 PE=1 SV=2	40.85	21.7617	38.97	18.7623	33.8	28.6548	25.82	60.9636	31.92	57.9492	31.46	100.732
NSUN5_HUMAN	Probable 28S rRNA (cytosine-C(5))-methyltransferase OS=Homo sapiens GN=NSUN5 PE=1 SV=2	29.14	86.7003	35.9	11.3536	16.55	33.879	15.15	9.6084	25.17	26.5587	24.01	66.2626
ARHGB_HUMAN	Rho guanine nucleotide exchange factor 11 OS=Homo sapiens GN=ARHGEF11 PE=1 SV=1	18.99	110.405	33.25	18.4527	20.76	50.4541	14.13	33.2772	16.95	19.6701	16.75	54.3633
KLC1_HUMAN	Kinesin light chain 1 OS=Homo sapiens GN=KLC1 PE=1 SV=2	37.87	50.8676	39.09	21.7558	39.44	25.3278	25.13	32.9934	21.29	59.2406	36.47	439.035
ODPA_HUMAN	Pyruvate dehydrogenase E1 component subunit alpha_ somatic form_ mitochondrial OS=Homo sapiens GN=PDHA1 PE=1 SV=3	29.74	179.286	29.74	60.6828	25.64	79.953	34.36	53.2825	35.9	76.8344	22.05	219.083
RIR1_HUMAN	Ribonucleoside-diphosphate reductase large subunit OS=Homo sapiens GN=RRM1 PE=1 SV=1	40.66	253.596	35.98	271.081	30.68	148.647	19.19	96.6632	27.4	126.176	30.3	168.917
RB11B_HUMAN	Ras-related protein Rab-11B OS=Homo sapiens GN=RAB11B PE=1 SV=4	65.6	307.504	34.86	NaN	64.22	134.611	38.07	NaN	33.49	NaN	59.63	NaN
TPX2_HUMAN	Targeting protein for Xklp2 OS=Homo sapiens GN=TPX2 PE=1 SV=2	34	80.6297	26.64	121.361	34.94	63.3662	25.57	31.2601	31.06	47.9738	29.45	74.6063
DHX30_HUMAN	Putative ATP-dependent RNA helicase DHX30 OS=Homo sapiens GN=DHX30 PE=1 SV=1	35.85	164.363	34.34	120.367	30.74	50.8806	21.11	75.5925	33.25	39.9126	26.97	112.086
IF4A2_HUMAN	Eukaryotic initiation factor 4A-II OS=Homo sapiens GN=EIF4A2 PE=1 SV=2	61.67	169.142	54.05	132.391	60.2	87.7167	49.63	35.7239	53.32	44.6603	65.11	95.8849
ILK_HUMAN	Integrin-linked protein kinase OS=Homo sapiens GN=ILK PE=1 SV=2	22.57	102.304	28.76	45.7242	21.9	24.3855	19.03	8.985	23.45	20.4627	37.17	64.3357
SYAC_HUMAN	Alanine--tRNA ligase_ cytoplasmic OS=Homo sapiens GN=AARS PE=1 SV=2	44.11	554.775	33.06	119.169	42.25	121.744	23.86	104.975	27.38	83.5235	50.83	190.508
UBP11_HUMAN	Ubiquitin carboxyl-terminal hydrolase 11 OS=Homo sapiens GN=USP11 PE=1 SV=3	23.78	117.67	25.44	20.183	22.95	30.8485	16.1	15.8526	19.31	13.7675	14.43	36.0663
SRP68_HUMAN	Signal recognition particle subunit SRP68 OS=Homo sapiens GN=SRP68 PE=1 SV=2	52.31	302.885	24.72	47.0433	44.5	60.7417	40.19	55.3281	49.92	156.667	44.18	149.826
LSM2_HUMAN	U6 snRNA-associated Sm-like protein LSm2 OS=Homo sapiens GN=LSM2 PE=1 SV=1	69.47	144.772	53.68	12.6603	46.32	45.8931	74.74	27.8391	47.37	22.6615	54.74	36.6304
THOP1_HUMAN	Thimet oligopeptidase OS=Homo sapiens GN=THOP1 PE=1 SV=2	23.08	143.713	21.77	7.0163	33.82	48.3427	15.82	72.9941	21.19	72.5729	19.74	69.6287
NIBL1_HUMAN	Niban-like protein 1 OS=Homo sapiens GN=FAM129B PE=1 SV=3	45.84	184.584	26.68	121.4	31.23	39.2575	15.95	34.9023	29.22	45.1988	22.92	51.2369
AP1B1_HUMAN	AP-1 complex subunit beta-1 OS=Homo sapiens GN=AP1B1 PE=1 SV=2	31.82	108.798	28.24	9.9368	22.02	21.6033	18.97	35.3463	26.13	43.8948	24.97	68.125
ECHB_HUMAN	Trifunctional enzyme subunit beta_ mitochondrial OS=Homo sapiens GN=HADHB PE=1 SV=3	46.41	206.792	38.4	180.735	52.11	48.2999	28.9	40.9433	31.43	42.5651	29.75	53.9286
ALDOC_HUMAN	Fructose-bisphosphate aldolase C OS=Homo sapiens GN=ALDOC PE=1 SV=2	45.05	173.256	26.92	0.1184	48.08	24.8343	22.25	16.7902	28.02	17.2521	17.03	87.4304
CDC5L_HUMAN	Cell division cycle 5-like protein OS=Homo sapiens GN=CDC5L PE=1 SV=2	39.53	238.077	31.8	29.914	50.37	66.2779	27.31	34.9212	46.26	53.281	33.04	80.2213
P66B_HUMAN	Transcriptional repressor p66-beta OS=Homo sapiens GN=GATAD2B PE=1 SV=1	40.98	61.8787	26.48	2.9598	32.38	33.197	24.62	13.4453	36.26	17.1266	50.25	49.6144
FUBP1_HUMAN	Far upstream element-binding protein 1 OS=Homo sapiens GN=FUBP1 PE=1 SV=3	66.46	507.385	36.8	156.452	50.16	143.706	42.86	155.877	49.22	192.43	54.66	324.838
GBG12_HUMAN	Guanine nucleotide-binding protein G(I)/G(S)/G(O) subunit gamma-12 OS=Homo sapiens GN=GNG12 PE=1 SV=3	50	164.606	59.72	13.2699	41.67	15.7198	51.39	50.6662	34.72	23.5766	45.83	26.8515
KPRB_HUMAN	Phosphoribosyl pyrophosphate synthase-associated protein 2 OS=Homo sapiens GN=PRPSAP2 PE=1 SV=1	49.32	142.306	52.3	130.602	28.73	34.2769	31.71	8.1957	29.54	21.4029	25.2	46.5408
RBM4_HUMAN	RNA-binding protein 4 OS=Homo sapiens GN=RBM4 PE=1 SV=1	30.22	83.8881	23.35	2.245	31.59	33.4741	33.24	27.9128	35.71	37.7876	29.67	98.0207
DCTN2_HUMAN	Dynactin subunit 2 OS=Homo sapiens GN=DCTN2 PE=1 SV=4	58.85	236.079	32.92	60.3647	58.35	71.9868	48.88	25.8508	48.38	25.566	50.12	63.3393
GLRX3_HUMAN	Glutaredoxin-3 OS=Homo sapiens GN=GLRX3 PE=1 SV=2	53.13	260.06	50.75	46.3677	48.96	40.5398	21.19	42.1314	27.16	54.1918	51.04	107.193
TCP4_HUMAN	Activated RNA polymerase II transcriptional coactivator p15 OS=Homo sapiens GN=SUB1 PE=1 SV=3	63.78	515.444	59.06	26.2038	81.1	55.3022	33.86	55.9189	44.88	109.632	69.29	248.96
BROX_HUMAN	BRO1 domain-containing protein BROX OS=Homo sapiens GN=BROX PE=1 SV=1	20.44	81.1343	32.6	7.2428	25.79	134.679	24.82	26.432	23.6	49.3593	31.87	162.983
CH60_HUMAN	60 kDa heat shock protein_ mitochondrial OS=Homo sapiens GN=HSPD1 PE=1 SV=2	63	2129.69	69.63	1276.47	73.3	671.582	57.07	822.017	58.12	1535.52	69.28	1744.8
NMT1_HUMAN	Glycylpeptide N-tetradecanoyltransferase 1 OS=Homo sapiens GN=NMT1 PE=1 SV=2	34.88	169.728	30.24	12.7245	18.95	55.6765	17.14	99.3391	25.6	177.437	34.88	184.705
CSN2_HUMAN	COP9 signalosome complex subunit 2 OS=Homo sapiens GN=COPS2 PE=1 SV=1	48.98	153.186	31.15	54.3193	32.96	36.3626	34.99	156.158	33.63	74.7898	48.53	76.8938
HS902_HUMAN	Putative heat shock protein H90-alpha A2 OS=Homo sapiens GN=HSP90AA2 PE=1 SV=2	38.78	163.683	56.27	3.8618	68.22	13.4503	69.1	3.3974	46.36	NaN	46.06	2.4386
KCRB_HUMAN	Creatine kinase B-type OS=Homo sapiens GN=CKB PE=1 SV=1	64.57	1071.69	14.17	14.3929	67.72	336.291	44.36	167.205	55.91	599.162	56.96	534.667
ATX2L_HUMAN	Ataxin-2-like protein OS=Homo sapiens GN=ATXN2L PE=1 SV=2	25.02	97.5329	24.65	23.7198	28.56	33.7483	27.16	59.8232	26.33	92.9421	26.88	112.009
H2A3_HUMAN	Histone H2A type 3 OS=Homo sapiens GN=HIST3H2A PE=1 SV=3	35.38	NaN	30	NaN	44.62	NaN	40	NaN	38.46	NaN	35.38	NaN
RT18B_HUMAN	28S ribosomal protein S18b_ mitochondrial OS=Homo sapiens GN=MRPS18B PE=1 SV=1	32.95	80.3786	42.64	37.8677	16.28	9.3376	18.99	10.0258	27.13	47.2142	30.23	45.8056
CUL1_HUMAN	Cullin-1 OS=Homo sapiens GN=CUL1 PE=1 SV=2	36.08	116.822	19.33	12.513	38.02	64.9088	23.84	29.9972	22.16	67.9596	22.94	81.0159
P66A_HUMAN	Transcriptional repressor p66-alpha OS=Homo sapiens GN=GATAD2A PE=1 SV=1	26.22	52.0618	35.07	12.4837	30.49	22.8828	30.81	22.8596	38.86	54.6679	48.5	35.9882
LIS1_HUMAN	Platelet-activating factor acetylhydrolase IB subunit alpha OS=Homo sapiens GN=PAFAH1B1 PE=1 SV=2	38.54	193.923	48.05	83.6058	38.05	53.752	23.9	26.4748	25.85	75.3713	36.83	185.546
CD2AP_HUMAN	CD2-associated protein OS=Homo sapiens GN=CD2AP PE=1 SV=1	51.64	146.151	42.88	10.0012	46.01	34.1943	34.74	33.6555	35.21	58.768	37.72	71.5927
MARE1_HUMAN	Microtubule-associated protein RP/EB family member 1 OS=Homo sapiens GN=MAPRE1 PE=1 SV=3	58.21	300.96	45.9	20.0276	53.36	120.458	56.34	122.535	39.55	204.965	56.72	284.339
PRS7_HUMAN	26S protease regulatory subunit 7 OS=Homo sapiens GN=PSMC2 PE=1 SV=3	61.2	394.647	44.34	42.8052	55.66	120.766	43.88	79.003	48.73	210.662	52.19	273.661
SYTC_HUMAN	Threonine--tRNA ligase_ cytoplasmic OS=Homo sapiens GN=TARS PE=1 SV=3	49.1	449.637	22.41	145.776	39.7	145.836	42.32	131.257	45.09	356.486	46.06	458.079
RSMN_HUMAN	Small nuclear ribonucleoprotein-associated protein N OS=Homo sapiens GN=SNRPN PE=1 SV=1	52.08	275.223	52.92	308.86	17.92	NaN	49.58	70.9683	72.08	99.6329	20.83	NaN
SF3B2_HUMAN	Splicing factor 3B subunit 2 OS=Homo sapiens GN=SF3B2 PE=1 SV=2	51.62	360.485	28.83	149.257	55.31	134.741	40.34	105.049	40.67	248.638	40.11	275.407
MYPT1_HUMAN	Protein phosphatase 1 regulatory subunit 12A OS=Homo sapiens GN=PPP1R12A PE=1 SV=1	31.07	97.4846	24.47	46.3992	32.91	43.0791	30.1	142.088	27.96	43.6065	30.87	57.8071
PPAC_HUMAN	Low molecular weight phosphotyrosine protein phosphatase OS=Homo sapiens GN=ACP1 PE=1 SV=3	26.58	108.393	21.52	3.441	46.84	32.8789	41.77	66.0873	39.87	27.7583	58.86	98.9236
F10A5_HUMAN	Putative protein FAM10A5 OS=Homo sapiens GN=ST13P5 PE=5 SV=1	42.01	618.553	22.22	0.799	43.9	31.5786	45.53	129.559	50.14	191.879	39.57	172.945
SYLC_HUMAN	Leucine--tRNA ligase_ cytoplasmic OS=Homo sapiens GN=LARS PE=1 SV=2	39.2	316.981	35.97	122.087	44.39	102.989	27.21	55.0007	39.2	180.407	43.37	162.235
H2B1D_HUMAN	Histone H2B type 1-D OS=Homo sapiens GN=HIST1H2BD PE=1 SV=2	66.67	NaN	54.76	NaN	52.38	NaN	56.35	NaN	58.73	NaN	53.17	NaN
RFC5_HUMAN	Replication factor C subunit 5 OS=Homo sapiens GN=RFC5 PE=1 SV=1	57.06	160.376	41.18	154.744	33.82	12.971	29.41	51.4183	37.65	38.1239	50.59	159.988
DHB12_HUMAN	Estradiol 17-beta-dehydrogenase 12 OS=Homo sapiens GN=HSD17B12 PE=1 SV=2	43.27	279.469	56.41	6.6484	32.69	24.0081	27.24	31.3937	30.13	22.7038	65.38	109.043
H2B1C_HUMAN	Histone H2B type 1-C/E/F/G/I OS=Homo sapiens GN=HIST1H2BC PE=1 SV=4	66.67	0.5868	54.76	71.3756	57.14	2.5227	60.32	330.448	62.7	1.4271	57.94	2683.08
PCH2_HUMAN	Pachytene checkpoint protein 2 homolog OS=Homo sapiens GN=TRIP13 PE=1 SV=2	43.52	108.034	44.21	55.005	23.84	23.9772	27.31	39.543	33.56	42.5729	30.79	133.771
H2AX_HUMAN	Histone H2AX OS=Homo sapiens GN=H2AFX PE=1 SV=2	37.76	794.07	34.97	NaN	32.17	31.2418	31.47	198.624	34.97	510.181	27.27	568.478
NSF_HUMAN	Vesicle-fusing ATPase OS=Homo sapiens GN=NSF PE=1 SV=3	37.1	244.233	18.01	106.516	46.64	80.3511	26.34	43.7209	36.42	112.204	45.16	147.308
NUP93_HUMAN	Nuclear pore complex protein Nup93 OS=Homo sapiens GN=NUP93 PE=1 SV=2	51.77	376.596	27.96	93.2484	45.54	92.8192	34.92	48.9285	35.65	47.8849	43.83	87.6467
UBP2L_HUMAN	Ubiquitin-associated protein 2-like OS=Homo sapiens GN=UBAP2L PE=1 SV=2	30.08	333.065	19.6	118.403	30.08	100.623	22.91	56.9667	24.01	132.778	22.36	121.535
RM21_HUMAN	39S ribosomal protein L21_ mitochondrial OS=Homo sapiens GN=MRPL21 PE=1 SV=2	45.85	121.059	48.29	1.9325	10.24	69.9025	14.63	16.9296	17.07	10.7625	32.2	23.521
SYVC_HUMAN	Valine--tRNA ligase OS=Homo sapiens GN=VARS PE=1 SV=4	42.09	518.817	29.35	153	26.34	130.252	23.97	86.6767	34.02	200.582	31.41	242.773
TKT_HUMAN	Transketolase OS=Homo sapiens GN=TKT PE=1 SV=3	66.29	1291.55	54.74	321.104	62.28	451.163	38.2	380.706	41.57	496.031	48.8	821.244
TBA1A_HUMAN	Tubulin alpha-1A chain OS=Homo sapiens GN=TUBA1A PE=1 SV=1	49	23.0945	51.44	1242.86	52.55	589.813	44.35	NaN	33.92	1692.25	58.09	NaN
UBCP1_HUMAN	Ubiquitin-like domain-containing CTD phosphatase 1 OS=Homo sapiens GN=UBLCP1 PE=1 SV=2	45.28	86.2193	32.7	8.4373	43.4	14.6994	25.79	19.7858	22.64	23.7978	30.82	92.1318
HCD2_HUMAN	3-hydroxyacyl-CoA dehydrogenase type-2 OS=Homo sapiens GN=HSD17B10 PE=1 SV=3	63.6	400.821	64.75	26.8813	66.67	151.141	41.76	17.9732	65.52	106.427	55.17	86.5183
TFAM_HUMAN	Transcription factor A_ mitochondrial OS=Homo sapiens GN=TFAM PE=1 SV=1	50	207.387	21.14	66.3515	33.33	23.4552	45.93	47.9098	49.19	70.7253	51.63	158.652
ENPL_HUMAN	Endoplasmin OS=Homo sapiens GN=HSP90B1 PE=1 SV=1	60.4	1080.17	38.85	131.339	69.99	555.831	41.97	311.753	51.93	549.308	56.66	815.903
SMCA5_HUMAN	SWI/SNF-related matrix-associated actin-dependent regulator of chromatin subfamily A member 5 OS=Homo sapiens GN=SMARCA5 PE=1 SV=1	45.63	189.778	30.23	80.209	47.62	74.9238	31.46	48.5083	41.54	99.1556	54.85	335.202
CENPE_HUMAN	Centromere-associated protein E OS=Homo sapiens GN=CENPE PE=1 SV=2	27.58	325.373	30.43	6.9267	38.58	55.4994	28.92	143.513	27.21	420.257	27.4	131.67
MTAP_HUMAN	S-methyl-5'-thioadenosine phosphorylase OS=Homo sapiens GN=MTAP PE=1 SV=2	54.42	619.213	25.09	21.7595	57.24	235.89	44.17	150.908	45.23	147.222	51.59	183.886
HDGR2_HUMAN	Hepatoma-derived growth factor-related protein 2 OS=Homo sapiens GN=HDGFRP2 PE=1 SV=1	25.93	56.5576	18.03	11.9047	55.44	29.8984	27.12	13.7886	25.63	32.3056	27.42	120.346
NAMPT_HUMAN	Nicotinamide phosphoribosyltransferase OS=Homo sapiens GN=NAMPT PE=1 SV=1	45.42	272.039	41.34	187.104	41.14	80.8343	28.31	89.1013	31.57	79.4951	37.27	213.009
TBL3_HUMAN	Transducin beta-like protein 3 OS=Homo sapiens GN=TBL3 PE=1 SV=2	25	242.076	24.75	185.383	19.43	70.004	12.87	28.7356	16.58	88.9909	16.71	104.799
GRP78_HUMAN	78 kDa glucose-regulated protein OS=Homo sapiens GN=HSPA5 PE=1 SV=2	56.42	1855.6	36.39	1118.28	63.76	591.861	61.47	425.739	58.26	565.053	61.31	789.634
FAM3C_HUMAN	Protein FAM3C OS=Homo sapiens GN=FAM3C PE=1 SV=1	65.2	206.885	40.97	111.689	49.78	60.8126	31.28	119.12	33.04	112.597	36.12	262.984
HMGB2_HUMAN	High mobility group protein B2 OS=Homo sapiens GN=HMGB2 PE=1 SV=2	44.5	584.388	46.41	101.027	45.45	278.193	33.01	173.255	33.97	48.8636	46.41	54.9839
PWP2_HUMAN	Periodic tryptophan protein 2 homolog OS=Homo sapiens GN=PWP2 PE=1 SV=2	28.07	218.04	25.46	64.592	31.34	40.1695	14.69	33.3769	18.72	54.1873	22.31	53.4367
H2A2B_HUMAN	Histone H2A type 2-B OS=Homo sapiens GN=HIST2H2AB PE=1 SV=3	43.08	420.688	46.15	30.5421	22.31	106.623	16.92	130.78	14.62	NaN	11.54	NaN
PDIP2_HUMAN	Polymerase delta-interacting protein 2 OS=Homo sapiens GN=POLDIP2 PE=1 SV=1	33.15	130.288	21.2	21.6416	30.43	40.6104	35.87	14.3966	24.46	34.3814	50.27	104.114
RLA2_HUMAN	60S acidic ribosomal protein P2 OS=Homo sapiens GN=RPLP2 PE=1 SV=1	65.22	2026.17	63.48	56.3193	91.3	393.065	92.17	189.967	77.39	458.265	77.39	479.479
H2B2F_HUMAN	Histone H2B type 2-F OS=Homo sapiens GN=HIST2H2BF PE=1 SV=3	61.11	NaN	54.76	NaN	52.38	NaN	56.35	NaN	58.73	NaN	53.17	NaN
CAZA1_HUMAN	F-actin-capping protein subunit alpha-1 OS=Homo sapiens GN=CAPZA1 PE=1 SV=3	46.15	712.066	55.94	17.7807	42.66	289.77	28.32	166.985	45.8	231.184	54.2	346.645
PNPH_HUMAN	Purine nucleoside phosphorylase OS=Homo sapiens GN=PNP PE=1 SV=2	65.74	574.567	64.01	122.78	72.32	112.895	58.82	92.7892	62.28	84.0967	74.74	169.03
MYG1_HUMAN	UPF0160 protein MYG1_ mitochondrial OS=Homo sapiens GN=C12orf10 PE=1 SV=2	50.27	154.496	42.29	130.248	47.34	75.0924	27.93	22.727	19.41	45.68	33.51	64.0632
DEUP1_HUMAN	Deuterosome protein 1 OS=Homo sapiens GN=CCDC67 PE=2 SV=2	16.56	29.9219	22.68	7.5939	14.74	16.9344	21.69	36.6773	17.72	15.7764	19.7	10.6489
IF2GL_HUMAN	Putative eukaryotic translation initiation factor 2 subunit 3-like protein OS=Homo sapiens GN=EIF2S3L PE=5 SV=2	21.19	NaN	43.64	NaN	29.87	0.5706	30.93	37.2608	21.4	NaN	18.64	NaN
FUBP3_HUMAN	Far upstream element-binding protein 3 OS=Homo sapiens GN=FUBP3 PE=1 SV=2	48.6	239.804	29.2	96.4286	30.24	52.6621	30.07	50.8031	34.27	132.39	45.28	135.099
1433E_HUMAN	14-3-3 protein epsilon OS=Homo sapiens GN=YWHAE PE=1 SV=1	83.14	1059.99	53.33	52.2221	54.9	320.918	54.9	285.562	76.47	525.232	56.86	685.571
HNRC4_HUMAN	Heterogeneous nuclear ribonucleoprotein C-like 4 OS=Homo sapiens GN=HNRNPCL4 PE=3 SV=1	33.79	NaN	24.57	NaN	34.47	NaN	35.15	NaN	39.59	NaN	40.96	NaN
IF2B3_HUMAN	Insulin-like growth factor 2 mRNA-binding protein 3 OS=Homo sapiens GN=IGF2BP3 PE=1 SV=2	45.42	244.385	26.42	53.8439	37.48	47.3062	43.35	64.5748	41.8	117.542	51.3	161.289
ASNA_HUMAN	ATPase ASNA1 OS=Homo sapiens GN=ASNA1 PE=1 SV=2	37.36	176.66	36.49	52.1437	31.61	63.9984	18.97	55.8004	16.95	22.3655	32.18	59.9496
EF1A1_HUMAN	Elongation factor 1-alpha 1 OS=Homo sapiens GN=EEF1A1 PE=1 SV=1	55.63	1819.84	42.42	1224.63	47.4	629.899	38.74	903.715	40.69	907.184	47.4	1449
PLCB3_HUMAN	1-phosphatidylinositol 4_5-bisphosphate phosphodiesterase beta-3 OS=Homo sapiens GN=PLCB3 PE=1 SV=2	32.09	387.491	20.75	11.5284	31.93	55.1633	17.1	34.0031	25.04	65.5386	25.45	84.5117
RS18_HUMAN	40S ribosomal protein S18 OS=Homo sapiens GN=RPS18 PE=1 SV=3	78.95	987.35	59.87	76.976	80.26	115.726	71.71	341.748	69.74	242.328	75	780.639
COPA_HUMAN	Coatomer subunit alpha OS=Homo sapiens GN=COPA PE=1 SV=2	38.48	424.575	40.69	339.479	28.43	92.4917	36.36	92.7806	39.95	78.8473	32.92	274.599
BZW2_HUMAN	Basic leucine zipper and W2 domain-containing protein 2 OS=Homo sapiens GN=BZW2 PE=1 SV=1	29.36	48.5381	43.68	12.84	28.16	14.6404	23.39	17.1913	38.19	39.2736	41.05	67.8294
S27A4_HUMAN	Long-chain fatty acid transport protein 4 OS=Homo sapiens GN=SLC27A4 PE=1 SV=1	37.79	71.2966	41.84	5.5858	20.22	20.5877	18.2	18.3894	22.24	37.5044	25.82	26.0227
PUR8_HUMAN	Adenylosuccinate lyase OS=Homo sapiens GN=ADSL PE=1 SV=2	27.69	195.212	17.77	25.2038	21.69	35.2829	28.72	83.7362	23.35	83.966	46.07	122.778
H2A1_HUMAN	Histone H2A type 1 OS=Homo sapiens GN=HIST1H2AG PE=1 SV=2	40	NaN	37.69	NaN	49.23	NaN	36.92	NaN	40	NaN	34.62	NaN
PHB_HUMAN	Prohibitin OS=Homo sapiens GN=PHB PE=1 SV=1	60.29	945.807	58.82	32.4494	61.76	362.927	42.28	288.934	54.78	253.125	55.51	571.028
SERA_HUMAN	D-3-phosphoglycerate dehydrogenase OS=Homo sapiens GN=PHGDH PE=1 SV=4	33.4	225.738	27.95	17.7783	32.08	90.9259	19.32	82.4357	27.2	70.466	29.64	153.62
RA1L2_HUMAN	Heterogeneous nuclear ribonucleoprotein A1-like 2 OS=Homo sapiens GN=HNRNPA1L2 PE=2 SV=2	73.75	NaN	39.69	5.3976	82.81	2.376	50.31	0.7733	67.19	0.593	62.5	6.6901
SYFB_HUMAN	Phenylalanine--tRNA ligase beta subunit OS=Homo sapiens GN=FARSB PE=1 SV=3	37.86	292.483	37.69	76.5113	20.54	119.034	29.71	50.2432	29.88	194.018	48.56	202.84
UTP18_HUMAN	U3 small nucleolar RNA-associated protein 18 homolog OS=Homo sapiens GN=UTP18 PE=1 SV=3	29.86	125.335	23.92	40.1054	49.1	26.5342	23.38	17.076	36.15	54.736	35.61	79.8306
RL3_HUMAN	60S ribosomal protein L3 OS=Homo sapiens GN=RPL3 PE=1 SV=2	59.06	723.74	49.63	352.009	65.26	335.961	41.19	331.233	57.32	602.796	52.11	911.336
RAB18_HUMAN	Ras-related protein Rab-18 OS=Homo sapiens GN=RAB18 PE=1 SV=1	41.26	156.739	30.58	5.9599	26.21	57.0735	32.04	32.4542	21.36	10.4405	30.1	44.8984
RL35A_HUMAN	60S ribosomal protein L35a OS=Homo sapiens GN=RPL35A PE=1 SV=2	51.82	594.075	67.27	50.5981	65.45	180.162	47.27	212.889	48.18	289.121	48.18	453.893
NHP2_HUMAN	H/ACA ribonucleoprotein complex subunit 2 OS=Homo sapiens GN=NHP2 PE=1 SV=1	25.49	85.538	28.76	10.4908	24.18	31.4071	25.49	43.4376	25.49	103.344	41.83	49.3304
SYQ_HUMAN	Glutamine--tRNA ligase OS=Homo sapiens GN=QARS PE=1 SV=1	52.26	298.139	54.71	212.581	43.74	89.2997	41.03	76.0207	43.87	191.204	39.1	182.27
PRDX3_HUMAN	Thioredoxin-dependent peroxide reductase_ mitochondrial OS=Homo sapiens GN=PRDX3 PE=1 SV=3	36.72	847.544	33.59	59.1956	35.94	271.626	27.73	303.242	36.72	353.288	37.89	614.049
1433S_HUMAN	14-3-3 protein sigma OS=Homo sapiens GN=SFN PE=1 SV=1	54.03	938.436	52.02	1.2293	62.9	215.147	48.39	220.396	65.73	215.115	55.24	472.245
RL12_HUMAN	60S ribosomal protein L12 OS=Homo sapiens GN=RPL12 PE=1 SV=1	50.3	1243.05	48.48	82.2159	30.91	106.018	52.12	313.217	41.21	168.485	41.82	607.743
SNR40_HUMAN	U5 small nuclear ribonucleoprotein 40 kDa protein OS=Homo sapiens GN=SNRNP40 PE=1 SV=1	35.29	117.971	22.13	92.2717	49.3	68.4698	13.73	31.4226	31.37	68.5459	25.77	134.062
PFKAP_HUMAN	ATP-dependent 6-phosphofructokinase_ platelet type OS=Homo sapiens GN=PFKP PE=1 SV=2	44.9	775.894	29.21	184.059	69.26	216.082	43.24	138.235	46.68	466.533	53.57	339.016
PSA3_HUMAN	Proteasome subunit alpha type-3 OS=Homo sapiens GN=PSMA3 PE=1 SV=2	58.04	258.718	26.67	15.7735	37.65	58.5295	28.63	127.183	46.67	237.126	52.55	301.076
ARP5L_HUMAN	Actin-related protein 2/3 complex subunit 5-like protein OS=Homo sapiens GN=ARPC5L PE=1 SV=1	43.79	76.1161	14.38	4.6109	20.92	8.8025	44.44	20.632	52.29	36.7884	69.93	66.3937
NOMO1_HUMAN	Nodal modulator 1 OS=Homo sapiens GN=NOMO1 PE=1 SV=5	27.99	NaN	32.98	89.1965	26.35	46.0378	27.33	20.3062	25.53	78.6379	24.06	88.5333
TAGL2_HUMAN	Transgelin-2 OS=Homo sapiens GN=TAGLN2 PE=1 SV=3	71.36	884.644	55.78	61.4518	69.35	181.093	51.76	132.841	61.81	142.153	53.77	189.022
PTPA_HUMAN	Serine/threonine-protein phosphatase 2A activator OS=Homo sapiens GN=PPP2R4 PE=1 SV=3	24.58	92.4359	30.73	186.379	34.64	24.3956	21.23	10.02	25.42	24.6776	21.51	38.1421
THIL_HUMAN	Acetyl-CoA acetyltransferase_ mitochondrial OS=Homo sapiens GN=ACAT1 PE=1 SV=1	58.55	628.94	47.31	16.1324	72.83	146.955	62.53	69.2928	65.81	72.4832	67.21	305.063
GRB2_HUMAN	Growth factor receptor-bound protein 2 OS=Homo sapiens GN=GRB2 PE=1 SV=1	55.3	200.268	35.48	120.234	48.85	58.5823	32.26	35.2821	38.25	90.1774	59.91	127.718
PLIN3_HUMAN	Perilipin-3 OS=Homo sapiens GN=PLIN3 PE=1 SV=3	68.2	473.845	39.17	40.5181	74.65	157.78	47	190.635	64.75	225.435	50.46	510.108
NDUB1_HUMAN	NADH dehydrogenase [ubiquinone] 1 beta subcomplex subunit 1 OS=Homo sapiens GN=NDUFB1 PE=1 SV=1	46.55	96.616	51.72	8.1118	31.03	70.0571	34.48	9.7254	77.59	23.2002	29.31	35.9157
ACOX1_HUMAN	Peroxisomal acyl-coenzyme A oxidase 1 OS=Homo sapiens GN=ACOX1 PE=1 SV=3	23.64	98.6683	23.94	31.9946	29.7	68.4698	17.42	16.9436	16.36	10.481	17.27	47.6356
H31T_HUMAN	Histone H3.1t OS=Homo sapiens GN=HIST3H3 PE=1 SV=3	33.82	1761.67	35.29	42.6705	43.38	517.03	30.88	159.486	31.62	1059.3	47.06	24.4759
TBA3C_HUMAN	Tubulin alpha-3C/D chain OS=Homo sapiens GN=TUBA3C PE=1 SV=3	42.89	1.4387	37.11	NaN	52.89	116.026	41.78	315.176	32.22	137.341	41.78	3.7474
FACE1_HUMAN	CAAX prenyl protease 1 homolog OS=Homo sapiens GN=ZMPSTE24 PE=1 SV=2	18.11	105.991	26.74	11.3315	18.95	47.6393	14.74	34.6408	18.32	68.3975	27.58	88.3106
H2B1L_HUMAN	Histone H2B type 1-L OS=Homo sapiens GN=HIST1H2BL PE=1 SV=3	66.67	NaN	54.76	NaN	52.38	NaN	56.35	NaN	68.25	662.214	53.17	NaN
TBA1B_HUMAN	Tubulin alpha-1B chain OS=Homo sapiens GN=TUBA1B PE=1 SV=1	49	NaN	48.34	NaN	49.45	NaN	44.35	NaN	33.92	NaN	61.2	2194.76
VATB2_HUMAN	V-type proton ATPase subunit B_ brain isoform OS=Homo sapiens GN=ATP6V1B2 PE=1 SV=3	34.83	174.3	41.88	196.77	32.29	43.8237	31.7	49.9544	23.29	36.0897	33.66	103.322
TCPE_HUMAN	T-complex protein 1 subunit epsilon OS=Homo sapiens GN=CCT5 PE=1 SV=1	54.16	831.815	43.81	656.716	54.9	264.706	42.33	267.02	47.32	498.545	44.36	762.262
RS8_HUMAN	40S ribosomal protein S8 OS=Homo sapiens GN=RPS8 PE=1 SV=2	42.79	1302.39	43.27	514.471	35.58	339.598	49.52	300.109	46.63	505.345	39.9	670.856
AK1A1_HUMAN	Alcohol dehydrogenase [NADP(+)] OS=Homo sapiens GN=AKR1A1 PE=1 SV=3	49.23	236.341	30.15	17.1782	53.54	53.0886	37.85	77.1745	42.15	66.6376	42.77	160.779
SAP18_HUMAN	Histone deacetylase complex subunit SAP18 OS=Homo sapiens GN=SAP18 PE=1 SV=1	40.52	58.7265	33.99	6.4194	60.78	4.3902	39.22	36.761	56.21	44.1784	66.67	79.204
CPNE1_HUMAN	Copine-1 OS=Homo sapiens GN=CPNE1 PE=1 SV=1	21.23	312.993	24.02	42.5214	13.41	87.0869	14.34	42.9033	17.32	83.8594	17.69	61.5335
IF5A2_HUMAN	Eukaryotic translation initiation factor 5A-2 OS=Homo sapiens GN=EIF5A2 PE=1 SV=3	22.88	57.8766	30.72	557.12	20.92	22.9695	20.92	16.6748	22.88	16.8598	20.92	56.3039
TECR_HUMAN	Very-long-chain enoyl-CoA reductase OS=Homo sapiens GN=TECR PE=1 SV=1	28.9	248.973	28.25	80.6243	15.26	51.015	28.25	66.5908	43.51	140.63	36.04	136.911
ARF4_HUMAN	ADP-ribosylation factor 4 OS=Homo sapiens GN=ARF4 PE=1 SV=3	71.67	361.332	33.89	21.9281	69.44	179.159	43.33	136.112	45.56	111.661	48.33	186.131
ANXA4_HUMAN	Annexin A4 OS=Homo sapiens GN=ANXA4 PE=1 SV=4	57.99	150.725	23.2	114.286	55.17	103.386	41.07	46.7282	42.32	62.9992	37.62	164.846
HNRH1_HUMAN	Heterogeneous nuclear ribonucleoprotein H OS=Homo sapiens GN=HNRNPH1 PE=1 SV=4	67.26	952.188	28.73	30.91	64.59	295.547	66.37	319.949	50.56	355.068	44.77	684.198
PUF60_HUMAN	Poly(U)-binding-splicing factor PUF60 OS=Homo sapiens GN=PUF60 PE=1 SV=1	65.47	671.018	33.09	40.9006	44.19	275.996	46.33	108.868	49.73	302.25	56.35	232.314
H31_HUMAN	Histone H3.1 OS=Homo sapiens GN=HIST1H3A PE=1 SV=2	33.82	NaN	35.29	NaN	41.18	0.396	28.68	NaN	31.62	NaN	38.97	NaN
UHRF1_HUMAN	E3 ubiquitin-protein ligase UHRF1 OS=Homo sapiens GN=UHRF1 PE=1 SV=1	27.87	65.6496	29.89	19.4407	32.16	53.8171	26.48	35.8798	27.99	47.9207	30.26	111.295
NUP54_HUMAN	Nucleoporin p54 OS=Homo sapiens GN=NUP54 PE=1 SV=2	49.51	353.046	21.3	11.8688	40.43	138.513	29.39	65.4781	36.88	386.604	35.11	269.111
IDHC_HUMAN	Isocitrate dehydrogenase [NADP] cytoplasmic OS=Homo sapiens GN=IDH1 PE=1 SV=2	51.93	372.37	35.51	60.8906	60.14	97.4055	24.15	36.7497	27.29	44.5687	48.79	71.2148
OAT_HUMAN	Ornithine aminotransferase_ mitochondrial OS=Homo sapiens GN=OAT PE=1 SV=1	56.04	747.566	48.52	532.712	48.52	340.644	48.52	108.734	46.92	159.693	45.79	338.108
VPS4A_HUMAN	Vacuolar protein sorting-associated protein 4A OS=Homo sapiens GN=VPS4A PE=1 SV=1	36.84	95.7895	36.61	7.7817	24.03	24.9015	29.06	29.2761	48.74	56.2708	41.88	70.6475
PSA7L_HUMAN	Proteasome subunit alpha type-7-like OS=Homo sapiens GN=PSMA8 PE=1 SV=3	48.05	275.836	53.52	176.729	48.83	13.9283	52.73	35.6694	44.14	8.3226	27.34	10.6966
ROA1_HUMAN	Heterogeneous nuclear ribonucleoprotein A1 OS=Homo sapiens GN=HNRNPA1 PE=1 SV=5	65.59	1056.03	52.15	766.349	63.71	509.645	77.15	220.143	77.96	762.591	59.41	788.78
UBB_HUMAN	Polyubiquitin-B OS=Homo sapiens GN=UBB PE=1 SV=1	27.95	NaN	25.76	NaN	24.02	NaN	25.33	NaN	28.38	NaN	24.89	NaN
NHRF1_HUMAN	Na(+)/H(+) exchange regulatory cofactor NHE-RF1 OS=Homo sapiens GN=SLC9A3R1 PE=1 SV=4	57.26	219.118	27.37	91.9501	57.26	76.6876	42.46	49.3509	49.44	117.362	60.06	143.487
HSP71_HUMAN	Heat shock 70 kDa protein 1A/1B OS=Homo sapiens GN=HSPA1A PE=1 SV=5	58.66	1972.59	35.73	855.854	53.04	633.489	38.53	457.649	56.47	504.716	47.89	773.345
BYST_HUMAN	Bystin OS=Homo sapiens GN=BYSL PE=1 SV=3	46.22	120.298	26.32	10.2681	25.17	22.4879	29.29	54.132	22.43	32.6616	29.98	77.2554
HNRDL_HUMAN	Heterogeneous nuclear ribonucleoprotein D-like OS=Homo sapiens GN=HNRNPDL PE=1 SV=3	53.1	181.711	37.14	63.68	39.05	106.973	33.57	22.3518	27.86	21.6995	41.67	166.92
PDC6I_HUMAN	Programmed cell death 6-interacting protein OS=Homo sapiens GN=PDCD6IP PE=1 SV=1	47.12	763.772	42.05	117.965	49.31	233.45	45.51	99.8129	50.69	159.386	49.88	243.026
SYMPK_HUMAN	Symplekin OS=Homo sapiens GN=SYMPK PE=1 SV=2	35.01	253.267	21.74	64.8243	22.61	70.6673	19	59.4275	16.17	73.8787	19.94	55.8215
RL21_HUMAN	60S ribosomal protein L21 OS=Homo sapiens GN=RPL21 PE=1 SV=2	57.5	991.066	44.38	108.512	58.75	492.44	56.88	298.687	50.63	295.791	49.38	730.826
RM55_HUMAN	39S ribosomal protein L55_ mitochondrial OS=Homo sapiens GN=MRPL55 PE=1 SV=1	41.41	68.3978	11.72	10.3196	23.44	13.9807	46.09	31.0063	33.59	6.6483	46.88	17.2812
SYIC_HUMAN	Isoleucine--tRNA ligase_ cytoplasmic OS=Homo sapiens GN=IARS PE=1 SV=2	37.88	415.49	31.85	71.7734	38.99	103.541	32.57	121.925	35.9	227.071	30.67	215.886
SURF1_HUMAN	Surfeit locus protein 1 OS=Homo sapiens GN=SURF1 PE=1 SV=1	39	84.4372	11.67	11.0286	30	34.3047	25	7.5389	20.67	13.9688	19	21.1429
NEST_HUMAN	Nestin OS=Homo sapiens GN=NES PE=1 SV=2	31.09	183.601	37.57	57.1009	26.9	16.1393	19	42.533	20.42	26.7527	15.48	29.2266
PDS5A_HUMAN	Sister chromatid cohesion protein PDS5 homolog A OS=Homo sapiens GN=PDS5A PE=1 SV=1	25.13	95.8901	12.94	29.1154	23.04	39.0104	24.38	31.7644	25.43	46.8325	40.99	80.2724
SEP14_HUMAN	Septin-14 OS=Homo sapiens GN=SEPT14 PE=1 SV=2	16.44	117.064	27.31	3.3623	13.66	3.5381	9.49	1.6044	33.8	153.706	25.93	12.1919
SNW1_HUMAN	SNW domain-containing protein 1 OS=Homo sapiens GN=SNW1 PE=1 SV=1	58.77	65.7003	31.9	17.21	39.93	63.6799	47.2	38.8177	48.69	39.0592	51.31	65.3927
FAS_HUMAN	Fatty acid synthase OS=Homo sapiens GN=FASN PE=1 SV=3	45	1083.28	40.02	1126.9	39.63	381.507	33.45	258.552	39.98	450.766	41.26	666.377
RL4_HUMAN	60S ribosomal protein L4 OS=Homo sapiens GN=RPL4 PE=1 SV=5	65.81	987.756	52.22	97.8419	44.26	182.229	53.86	248.262	56.21	223.197	49.88	664.081
RD23A_HUMAN	UV excision repair protein RAD23 homolog A OS=Homo sapiens GN=RAD23A PE=1 SV=1	14.88	81.1845	20.39	11.6197	12.12	30.4727	15.98	28.2997	13.5	28.6038	17.63	39.0825
H2B2E_HUMAN	Histone H2B type 2-E OS=Homo sapiens GN=HIST2H2BE PE=1 SV=3	66.67	NaN	54.76	NaN	57.14	NaN	61.11	1385.14	62.7	NaN	57.94	NaN
CCAR2_HUMAN	Cell cycle and apoptosis regulator protein 2 OS=Homo sapiens GN=CCAR2 PE=1 SV=2	42.04	362.725	32.18	59.0468	31.85	117.607	27.09	63.8394	33.15	125.335	36.94	160.128
XRCC6_HUMAN	X-ray repair cross-complementing protein 6 OS=Homo sapiens GN=XRCC6 PE=1 SV=2	62.23	1391.51	56.65	46.6146	46.63	507.579	55.67	311.597	38.92	745.707	59.77	869.295
ATD3A_HUMAN	ATPase family AAA domain-containing protein 3A OS=Homo sapiens GN=ATAD3A PE=1 SV=2	44.64	322.852	41.64	17.7776	54.57	97.0076	40.22	74.6418	31.86	149.921	50.47	145.565
H14_HUMAN	Histone H1.4 OS=Homo sapiens GN=HIST1H1E PE=1 SV=2	49.32	73.5825	47.03	1.2395	57.08	277.117	39.27	257.288	38.36	13.5738	58.45	78.8143
CTND1_HUMAN	Catenin delta-1 OS=Homo sapiens GN=CTNND1 PE=1 SV=1	39.57	318.43	22.62	72.8349	36.26	109.158	32.54	55.677	38.22	94.8688	33.99	206.769
PDIA1_HUMAN	Protein disulfide-isomerase OS=Homo sapiens GN=P4HB PE=1 SV=3	61.81	1155.05	40.55	296.457	73.03	510.752	61.81	351.594	54.53	556.358	67.52	689.794
RBP56_HUMAN	TATA-binding protein-associated factor 2N OS=Homo sapiens GN=TAF15 PE=1 SV=1	19.76	3.6272	11.66	39.4489	22.3	2.8135	25.84	2.6859	23.48	28.0893	36.15	133.256
EF1A3_HUMAN	Putative elongation factor 1-alpha-like 3 OS=Homo sapiens GN=EEF1A1P5 PE=5 SV=1	50.65	NaN	42.42	NaN	42.42	NaN	33.77	NaN	35.71	NaN	42.42	NaN
CTR9_HUMAN	RNA polymerase-associated protein CTR9 homolog OS=Homo sapiens GN=CTR9 PE=1 SV=1	22.51	242.093	23.7	33.5937	17.82	8.8813	19.52	83.5439	17.65	25.9707	21.74	50.0882
EWS_HUMAN	RNA-binding protein EWS OS=Homo sapiens GN=EWSR1 PE=1 SV=1	17.23	291.01	9.76	11.1181	25.76	70.7398	22.1	77.7807	14.33	232.692	27.59	386.594
MYOF_HUMAN	Myoferlin OS=Homo sapiens GN=MYOF PE=1 SV=1	38.82	202.953	23.14	67.0638	25.13	55.8764	22.9	61.5162	28	81.3774	31.3	394.788
RL23A_HUMAN	60S ribosomal protein L23a OS=Homo sapiens GN=RPL23A PE=1 SV=1	33.33	442.307	47.44	94.9671	58.33	273.5	48.72	234.602	42.95	224.135	43.59	221.811
TOM70_HUMAN	Mitochondrial import receptor subunit TOM70 OS=Homo sapiens GN=TOMM70A PE=1 SV=1	45.39	215.948	34.38	15.6946	38.65	78.722	31.58	41.4664	40.95	106.824	27.96	138.609
P5CR1_HUMAN	Pyrroline-5-carboxylate reductase 1_ mitochondrial OS=Homo sapiens GN=PYCR1 PE=1 SV=2	53.29	857.499	58.31	167.878	52.66	162.928	35.42	123.806	53.92	283.661	40.75	339.907
MYH14_HUMAN	Myosin-14 OS=Homo sapiens GN=MYH14 PE=1 SV=2	39.9	140.709	15.59	37.6791	37.44	127.56	20.1	17.5976	31.03	311.911	31.58	140.731
ACOC_HUMAN	Cytoplasmic aconitate hydratase OS=Homo sapiens GN=ACO1 PE=1 SV=3	54.67	374.277	26.66	25.4314	26.1	100.044	21.71	176.249	28.23	278.074	16.76	276.106
TRIM7_HUMAN	Tripartite motif-containing protein 7 OS=Homo sapiens GN=TRIM7 PE=1 SV=2	11.74	15.5746	34.44	2.037	13.31	32.0995	13.11	21.6377	24.07	63.0062	16.63	29.1636
IF4H_HUMAN	Eukaryotic translation initiation factor 4H OS=Homo sapiens GN=EIF4H PE=1 SV=5	29.03	431.535	33.87	23.6498	54.84	92.0948	51.21	144.274	36.69	142.046	48.39	277.069
HS105_HUMAN	Heat shock protein 105 kDa OS=Homo sapiens GN=HSPH1 PE=1 SV=1	48.14	621.267	36.25	152.558	47.79	209.591	38.11	149.221	50.47	338.151	45.34	476.283
ITA3_HUMAN	Integrin alpha-3 OS=Homo sapiens GN=ITGA3 PE=1 SV=5	15.32	78.531	9.71	67.2426	13.23	36.8176	15.98	29.5532	18.46	31.9659	13.04	157.173
CLU_HUMAN	Clustered mitochondria protein homolog OS=Homo sapiens GN=CLUH PE=1 SV=2	23.07	129.426	19.86	107.471	22.23	46.5302	19.63	37.9253	17.27	102.03	20.02	125.282
RT27_HUMAN	28S ribosomal protein S27_ mitochondrial OS=Homo sapiens GN=MRPS27 PE=1 SV=3	50.24	165.738	22.46	10.7465	28.74	87.9934	18.36	33.1976	38.41	56.4425	33.82	295.54
BCAT2_HUMAN	Branched-chain-amino-acid aminotransferase_ mitochondrial OS=Homo sapiens GN=BCAT2 PE=1 SV=2	32.91	59.773	26.53	7.7701	26.79	23.9457	26.79	50.4238	21.17	24.1198	16.33	24.3234
RL30_HUMAN	60S ribosomal protein L30 OS=Homo sapiens GN=RPL30 PE=1 SV=2	27.83	286.104	23.48	22.9126	20.87	82.1758	23.48	39.0014	22.61	226.824	17.39	551.162
MDHC_HUMAN	Malate dehydrogenase_ cytoplasmic OS=Homo sapiens GN=MDH1 PE=1 SV=4	64.97	813.611	50.6	336.636	55.09	239.084	67.96	181.008	49.7	237.777	49.7	346.464
SPTB2_HUMAN	Spectrin beta chain_ non-erythrocytic 1 OS=Homo sapiens GN=SPTBN1 PE=1 SV=2	50.25	379.939	29.61	182.941	50.93	108.35	34.6	193.787	36.63	110.334	40.95	101.269
P5CS_HUMAN	Delta-1-pyrroline-5-carboxylate synthase OS=Homo sapiens GN=ALDH18A1 PE=1 SV=2	49.94	389.298	31.19	95.7356	41.76	93.5287	25.79	84.5494	37.36	103.748	45.53	184.476
TOP2A_HUMAN	DNA topoisomerase 2-alpha OS=Homo sapiens GN=TOP2A PE=1 SV=3	40.17	457.831	14.3	23.6612	35.92	184.964	29.98	80.2713	35.34	70.3816	34.81	83.8241
YBOX1_HUMAN	Nuclease-sensitive element-binding protein 1 OS=Homo sapiens GN=YBX1 PE=1 SV=3	76.54	579.237	64.81	83.4625	74.38	105.107	51.23	163.756	60.49	204.803	50.93	447.312
SSFA2_HUMAN	Sperm-specific antigen 2 OS=Homo sapiens GN=SSFA2 PE=1 SV=3	32.41	162.695	29.55	13.3169	21.6	31.0015	24.78	34.4049	30.82	78.8029	32.64	150.781
HDAC1_HUMAN	Histone deacetylase 1 OS=Homo sapiens GN=HDAC1 PE=1 SV=1	42.74	168.883	25.52	6.4731	16.6	40.4569	16.6	115.083	38.17	106.902	26.14	230.507
GNAI2_HUMAN	Guanine nucleotide-binding protein G(i) subunit alpha-2 OS=Homo sapiens GN=GNAI2 PE=1 SV=3	39.44	178.464	20.28	1.8993	42.25	77.5801	23.94	16.6028	25.63	30.9102	35.21	27.0009
ACTB_HUMAN	Actin_ cytoplasmic 1 OS=Homo sapiens GN=ACTB PE=1 SV=1	85.6	4193.99	51.47	1239.2	74.13	820.382	70.13	940.491	75.47	1144.67	79.73	2705.72
ILEU_HUMAN	Leukocyte elastase inhibitor OS=Homo sapiens GN=SERPINB1 PE=1 SV=1	77.31	219.934	15.3	14.0456	53.56	75.1809	56.73	45.7894	61.74	31.1274	62.8	111.025
NTF2_HUMAN	Nuclear transport factor 2 OS=Homo sapiens GN=NUTF2 PE=1 SV=1	44.09	445.183	31.5	160.365	44.88	215.826	24.41	155.849	44.88	92.8413	18.9	129.82
RFC4_HUMAN	Replication factor C subunit 4 OS=Homo sapiens GN=RFC4 PE=1 SV=2	56.75	461.889	55.37	7.2972	61.43	167.031	41.32	50.861	45.73	67.8666	51.52	105.671
XIRP2_HUMAN	Xin actin-binding repeat-containing protein 2 OS=Homo sapiens GN=XIRP2 PE=1 SV=2	16.72	1175.76	23.68	20.6782	24.13	52.7182	21.22	38.4583	19.68	80.095	21.01	61.0817
RAB2A_HUMAN	Ras-related protein Rab-2A OS=Homo sapiens GN=RAB2A PE=1 SV=1	73.11	477.06	27.36	5.0583	72.64	192.854	52.83	74.038	54.72	165.74	43.87	161.44
AL1A3_HUMAN	Aldehyde dehydrogenase family 1 member A3 OS=Homo sapiens GN=ALDH1A3 PE=1 SV=2	43.75	290.423	30.86	45.3024	35.94	47.0226	22.27	36.322	39.84	80.5774	40.82	97.4556
H2A1J_HUMAN	Histone H2A type 1-J OS=Homo sapiens GN=HIST1H2AJ PE=1 SV=3	40.63	NaN	38.28	NaN	43.75	NaN	37.5	NaN	40.63	NaN	35.16	NaN
TIF1B_HUMAN	Transcription intermediary factor 1-beta OS=Homo sapiens GN=TRIM28 PE=1 SV=5	45.27	728.626	31.5	35.2899	35.81	240.7	42.75	200.888	39.16	321.244	44.43	450.538
FSCN1_HUMAN	Fascin OS=Homo sapiens GN=FSCN1 PE=1 SV=3	42.8	448.756	25.35	90.0439	28.4	105.567	22.31	289.618	30.22	287.606	29.01	418.06
NDUS3_HUMAN	NADH dehydrogenase [ubiquinone] iron-sulfur protein 3_ mitochondrial OS=Homo sapiens GN=NDUFS3 PE=1 SV=1	50	249.752	51.52	31.3993	58.71	91.8632	49.24	78.5478	52.27	124.124	51.89	89.3272
FXR1_HUMAN	Fragile X mental retardation syndrome-related protein 1 OS=Homo sapiens GN=FXR1 PE=1 SV=3	45.73	104.684	29.15	119.835	55.39	50.5678	54.75	51.7585	52.17	74.176	44.44	115.83
XPO1_HUMAN	Exportin-1 OS=Homo sapiens GN=XPO1 PE=1 SV=1	43.51	416.758	36.51	319.749	35.39	117.533	27.54	66.016	31.84	160.797	28.66	179.578
RABP2_HUMAN	Cellular retinoic acid-binding protein 2 OS=Homo sapiens GN=CRABP2 PE=1 SV=2	50.72	797.152	27.54	42.6182	56.52	278.757	46.38	113.869	57.97	113.809	59.42	134.514
NLTP_HUMAN	Non-specific lipid-transfer protein OS=Homo sapiens GN=SCP2 PE=1 SV=2	36.01	167.062	39.31	17.665	21.57	37.1195	25.78	63.9563	47.53	126.941	41.86	158.452
RL10_HUMAN	60S ribosomal protein L10 OS=Homo sapiens GN=RPL10 PE=1 SV=4	65.42	704.523	72.43	427.756	50	146.664	44.39	187.289	42.52	223.039	59.81	371.199
PNO1_HUMAN	RNA-binding protein PNO1 OS=Homo sapiens GN=PNO1 PE=1 SV=1	17.46	31.4639	21.83	42.6137	22.22	12.9072	18.25	8.4563	27.78	37.2618	25.79	40.257
MD2L1_HUMAN	Mitotic spindle assembly checkpoint protein MAD2A OS=Homo sapiens GN=MAD2L1 PE=1 SV=1	34.15	189.718	44.88	11.0674	36.1	49.2428	27.8	89.5377	25.37	61.6927	37.07	103.308
DECR_HUMAN	2_4-dienoyl-CoA reductase_ mitochondrial OS=Homo sapiens GN=DECR1 PE=1 SV=1	52.54	189.985	45.67	89.163	19.4	28.1753	30.45	59.8304	33.73	50.1013	47.76	36.6503
RM13_HUMAN	39S ribosomal protein L13_ mitochondrial OS=Homo sapiens GN=MRPL13 PE=1 SV=1	67.42	88.9794	42.7	5.3897	43.26	17.3938	33.71	23.4617	41.57	36.652	61.24	34.1319
GSTP1_HUMAN	Glutathione S-transferase P OS=Homo sapiens GN=GSTP1 PE=1 SV=2	48.57	1200.9	54.76	65.5951	65.71	223.901	52.86	225.153	60	289.096	50.48	371.174
RLA0_HUMAN	60S acidic ribosomal protein P0 OS=Homo sapiens GN=RPLP0 PE=1 SV=1	49.53	2065.85	58.36	107.052	49.84	335.606	48.58	263.211	66.88	390.882	46.06	815.001
SPB9_HUMAN	Serpin B9 OS=Homo sapiens GN=SERPINB9 PE=1 SV=1	44.41	109.197	2.66	NaN	34.31	26.3185	28.19	25.9846	20.74	28.0659	42.55	39.9757
RSMB_HUMAN	Small nuclear ribonucleoprotein-associated proteins B and B' OS=Homo sapiens GN=SNRPB PE=1 SV=2	46.25	344.621	62.92	12.3683	44.17	88.5412	62.92	34.615	49.17	90.0642	42.92	272.704
HNRPD_HUMAN	Heterogeneous nuclear ribonucleoprotein D0 OS=Homo sapiens GN=HNRNPD PE=1 SV=1	41.69	1053.6	14.93	17.9555	33.8	128.958	27.61	241.059	42.82	272.493	49.58	517.619
DDX17_HUMAN	Probable ATP-dependent RNA helicase DDX17 OS=Homo sapiens GN=DDX17 PE=1 SV=2	48.56	300.308	37.59	320.368	39.64	170.226	44.99	71.5114	47.19	134.939	43.35	173.494
IF2G_HUMAN	Eukaryotic translation initiation factor 2 subunit 3 OS=Homo sapiens GN=EIF2S3 PE=1 SV=3	31.14	244.969	46.19	172.793	26.06	78.6031	27.33	28.8152	22.46	176.613	21.61	92.4377
HMGB1_HUMAN	High mobility group protein B1 OS=Homo sapiens GN=HMGB1 PE=1 SV=3	49.3	533.149	54.88	105.775	38.6	102.934	39.07	62.4627	33.02	158.296	45.58	469.039
VTA1_HUMAN	Vacuolar protein sorting-associated protein VTA1 homolog OS=Homo sapiens GN=VTA1 PE=1 SV=1	23.13	203.253	18.24	42.6114	31.6	104.639	32.25	23.2074	24.76	83.1073	25.08	48.147
FLNB_HUMAN	Filamin-B OS=Homo sapiens GN=FLNB PE=1 SV=2	51.81	639.182	35.86	298.05	44.97	140.679	31.55	82.5877	32.36	120.175	46.81	219.411
PCNP_HUMAN	PEST proteolytic signal-containing nuclear protein OS=Homo sapiens GN=PCNP PE=1 SV=2	61.8	134.943	25.28	13.2307	64.04	58.3816	55.62	52.8343	57.3	296.094	55.06	158.811
PSMD5_HUMAN	26S proteasome non-ATPase regulatory subunit 5 OS=Homo sapiens GN=PSMD5 PE=1 SV=3	39.68	288.238	43.25	234.42	28.37	65.4068	23.02	88.374	24.6	151.232	25.99	240.892
DHB11_HUMAN	Estradiol 17-beta-dehydrogenase 11 OS=Homo sapiens GN=HSD17B11 PE=1 SV=3	32.33	96.9915	13.67	25.1111	34.33	33.5977	39.67	48.3374	26.67	12.7564	39.67	24.6804
EDF1_HUMAN	Endothelial differentiation-related factor 1 OS=Homo sapiens GN=EDF1 PE=1 SV=1	46.62	211.738	53.38	13.8075	65.54	59.1525	56.76	59.6146	46.62	139.472	70.27	147.71
PAK2_HUMAN	Serine/threonine-protein kinase PAK 2 OS=Homo sapiens GN=PAK2 PE=1 SV=3	43.13	97.1738	38.17	86.2063	44.85	41.9334	31.3	60.879	41.79	57.4328	45.23	98.5399
ATPB_HUMAN	ATP synthase subunit beta_ mitochondrial OS=Homo sapiens GN=ATP5B PE=1 SV=3	67.11	1684.08	44.99	1121.4	60.11	533.93	60.11	538.4	58.98	636.282	57.66	984.625
FUBP2_HUMAN	Far upstream element-binding protein 2 OS=Homo sapiens GN=KHSRP PE=1 SV=4	63.15	445.133	30.24	121.69	60.34	145.411	37.97	183.094	52.32	323.646	74.4	437.031
NTPCR_HUMAN	Cancer-related nucleoside-triphosphatase OS=Homo sapiens GN=NTPCR PE=1 SV=1	40.53	105.438	55.26	14.455	24.21	10.5608	41.58	29.8282	37.37	18.6502	24.74	44.2626
CPNE3_HUMAN	Copine-3 OS=Homo sapiens GN=CPNE3 PE=1 SV=1	31.66	441.705	26.07	108.86	18.62	134.751	28.49	214.36	23.65	207.339	22.16	273.551
IF2A_HUMAN	Eukaryotic translation initiation factor 2 subunit 1 OS=Homo sapiens GN=EIF2S1 PE=1 SV=3	62.22	276.453	49.21	14.9633	59.37	67.2223	31.11	97.1263	46.03	202.971	33.97	262.117
PYGL_HUMAN	Glycogen phosphorylase_ liver form OS=Homo sapiens GN=PYGL PE=1 SV=4	49.35	500.646	22.9	130.862	45.45	148.907	35.54	62.1287	44.98	116.923	60.92	144.134
H2B3B_HUMAN	Histone H2B type 3-B OS=Homo sapiens GN=HIST3H2BB PE=1 SV=3	61.11	NaN	44.44	NaN	61.11	68.7905	51.59	NaN	53.17	NaN	47.62	NaN
ARP3_HUMAN	Actin-related protein 3 OS=Homo sapiens GN=ACTR3 PE=1 SV=3	28.71	222.576	19.38	16.2488	36.12	90.2975	35.65	63.2215	35.17	133.787	34.21	132.445
SRSF9_HUMAN	Serine/arginine-rich splicing factor 9 OS=Homo sapiens GN=SRSF9 PE=1 SV=1	71.49	284.406	25.34	7.8725	73.76	104.296	37.56	41.1931	67.87	149.185	62.44	201.366
PABP4_HUMAN	Polyadenylate-binding protein 4 OS=Homo sapiens GN=PABPC4 PE=1 SV=1	48.76	403.804	40.37	22.5694	41.61	116.138	53.42	146.354	61.49	151.327	49.84	236.368
USMG5_HUMAN	Up-regulated during skeletal muscle growth protein 5 OS=Homo sapiens GN=USMG5 PE=1 SV=1	44.83	236.876	77.59	22.5595	43.1	21.5752	65.52	171.383	34.48	54.444	43.1	258.499
RB11A_HUMAN	Ras-related protein Rab-11A OS=Homo sapiens GN=RAB11A PE=1 SV=3	71.76	5.6916	46.76	11.7424	60.65	4.3321	50	112.184	44.91	39.6717	60.19	227.238
ENO1_YEAST	Enolase 1 OS=Saccharomyces cerevisiae (strain ATCC 204508 / S288c) GN=ENO1 PE=1 SV=3	63.16	300	56.06	300	64.76	300	64.53	300	60.64	300	59.73	300
USO1_HUMAN	General vesicular transport factor p115 OS=Homo sapiens GN=USO1 PE=1 SV=2	42.93	260.645	25.68	7.676	27.75	53.092	17.05	19.2724	32.12	259.279	35.24	90.6794
RRP12_HUMAN	RRP12-like protein OS=Homo sapiens GN=RRP12 PE=1 SV=2	13.18	105.632	17.27	94.1784	15.57	44.4746	9.56	21.4492	15.96	47.9753	22.21	89.4409
VINC_HUMAN	Vinculin OS=Homo sapiens GN=VCL PE=1 SV=4	64.29	434.403	37.48	55.1304	58.73	147.481	51.68	114.347	53.17	174.376	54.32	311.801
H2A1H_HUMAN	Histone H2A type 1-H OS=Homo sapiens GN=HIST1H2AH PE=1 SV=3	40.63	1.4343	38.28	68.3767	50	338.948	37.5	NaN	40.63	NaN	35.16	11.5263
SNX5_HUMAN	Sorting nexin-5 OS=Homo sapiens GN=SNX5 PE=1 SV=1	36.63	84.7998	33.66	6.5711	33.42	32.5746	37.13	24.8691	36.63	34.8956	40.1	67.265
PSMD6_HUMAN	26S proteasome non-ATPase regulatory subunit 6 OS=Homo sapiens GN=PSMD6 PE=1 SV=1	53.47	247.103	33.68	164.913	47.3	70.5393	32.9	73.5674	53.21	110.689	46.27	228.847
CALX_HUMAN	Calnexin OS=Homo sapiens GN=CANX PE=1 SV=2	41.89	992.1	16.55	19.9113	50.34	336.751	33.95	177.738	43.92	439.678	58.45	691.274
RAB21_HUMAN	Ras-related protein Rab-21 OS=Homo sapiens GN=RAB21 PE=1 SV=3	35.11	77.6519	36.89	3.2611	27.56	31.6269	36.44	18.291	28.44	63.0397	37.78	62.6215
SMC3_HUMAN	Structural maintenance of chromosomes protein 3 OS=Homo sapiens GN=SMC3 PE=1 SV=2	49.96	158.17	18.32	56.0266	44.21	40.8855	45.93	55.1505	29.99	96.3808	48.4	156.452
TNPO1_HUMAN	Transportin-1 OS=Homo sapiens GN=TNPO1 PE=1 SV=2	18.37	259.637	28.17	89.8351	18.26	61.9421	18.04	91.8324	31.18	140.557	31.96	98.1784
ROA2_HUMAN	Heterogeneous nuclear ribonucleoproteins A2/B1 OS=Homo sapiens GN=HNRNPA2B1 PE=1 SV=2	91.22	1355.92	54.11	125.635	58.36	427.772	71.95	434.851	64.87	618.549	79.32	929.091
ANXA1_HUMAN	Annexin A1 OS=Homo sapiens GN=ANXA1 PE=1 SV=2	58.38	1366.93	61.85	807.58	65.9	459.363	56.36	327.093	68.21	675.194	65.32	761.788
RPN2_HUMAN	Dolichyl-diphosphooligosaccharide--protein glycosyltransferase subunit 2 OS=Homo sapiens GN=RPN2 PE=1 SV=3	26.94	616.781	29.16	86.9242	53.72	121.477	13.79	88.2904	31.06	112.116	16.96	195.019
CSK2B_HUMAN	Casein kinase II subunit beta OS=Homo sapiens GN=CSNK2B PE=1 SV=1	43.26	175.071	23.72	42.5725	10.7	42.9417	14.42	76.4712	20.47	59.0351	27.44	108.043
GDIR1_HUMAN	Rho GDP-dissociation inhibitor 1 OS=Homo sapiens GN=ARHGDIA PE=1 SV=3	30.39	263.537	23.04	25.4839	47.06	110.852	33.33	64.8052	39.22	187.779	52.45	240.317
PFD5_HUMAN	Prefoldin subunit 5 OS=Homo sapiens GN=PFDN5 PE=1 SV=2	77.92	131.5	36.36	1.9395	83.77	33.7799	36.36	12.7205	87.66	36.6807	68.18	83.9349
RL24_HUMAN	60S ribosomal protein L24 OS=Homo sapiens GN=RPL24 PE=1 SV=1	31.85	986.621	28.03	150.774	31.85	85.651	38.22	266.278	31.21	348.036	38.85	432.568
EIFCL_HUMAN	Eukaryotic translation initiation factor 3 subunit C-like protein OS=Homo sapiens GN=EIF3CL PE=3 SV=1	38.84	NaN	24.29	NaN	21.99	NaN	31.51	NaN	26.81	NaN	36.32	NaN
HP1B3_HUMAN	Heterochromatin protein 1-binding protein 3 OS=Homo sapiens GN=HP1BP3 PE=1 SV=1	39.6	250.79	35.08	94.7486	39.24	73.4645	32.55	52.6471	37.79	69.0659	41.23	83.7502
PGES2_HUMAN	Prostaglandin E synthase 2 OS=Homo sapiens GN=PTGES2 PE=1 SV=1	53.85	186.039	34.22	49.8085	34.75	59.0883	25.73	24.1771	44.83	48.3417	44.3	72.712
RAB1B_HUMAN	Ras-related protein Rab-1B OS=Homo sapiens GN=RAB1B PE=1 SV=1	55.22	431.035	44.78	47.0845	84.08	387.017	36.82	122.156	38.81	143.016	33.83	12.5716
AP3B1_HUMAN	AP-3 complex subunit beta-1 OS=Homo sapiens GN=AP3B1 PE=1 SV=3	31.26	139.356	32.63	76.5479	36.75	76.4111	22.03	32.427	23.49	29.7142	29.07	96.472
TALDO_HUMAN	Transaldolase OS=Homo sapiens GN=TALDO1 PE=1 SV=2	48.66	765.902	33.23	333.728	54.6	210.476	63.8	185.942	43.92	305.106	48.66	439.297
DEK_HUMAN	Protein DEK OS=Homo sapiens GN=DEK PE=1 SV=1	41.6	185.274	41.33	13.8804	43.47	189.743	52	60.2927	50.67	85.9801	51.47	154.192
RL5_HUMAN	60S ribosomal protein L5 OS=Homo sapiens GN=RPL5 PE=1 SV=3	37.04	1014.14	40.4	579.835	44.78	303.784	41.41	339.769	39.06	547.45	50.51	577.137
RS4X_HUMAN	40S ribosomal protein S4_ X isoform OS=Homo sapiens GN=RPS4X PE=1 SV=2	62.74	808.527	56.27	697.85	52.85	272.609	51.71	239.808	55.51	549.803	50.19	651.947
PSB5_HUMAN	Proteasome subunit beta type-5 OS=Homo sapiens GN=PSMB5 PE=1 SV=3	38.4	175.582	61.98	235.825	52.47	123.453	57.79	83.4181	49.05	198.041	41.06	247.359
MOES_HUMAN	Moesin OS=Homo sapiens GN=MSN PE=1 SV=3	70.54	708.358	38.82	121.999	73.83	149.302	54.77	85.1355	52.86	71.5802	55.29	180.884
DHB4_HUMAN	Peroxisomal multifunctional enzyme type 2 OS=Homo sapiens GN=HSD17B4 PE=1 SV=3	45.52	299.339	38.04	23.6685	32.34	69.1894	39.95	65.1882	40.49	79.0458	43.21	122.993
TCPB_HUMAN	T-complex protein 1 subunit beta OS=Homo sapiens GN=CCT2 PE=1 SV=4	62.99	1891.15	55.89	171.105	64.67	542.431	65.98	230.396	58.5	443.377	60.37	642.134
TMED9_HUMAN	Transmembrane emp24 domain-containing protein 9 OS=Homo sapiens GN=TMED9 PE=1 SV=2	38.72	284.079	14.47	3.7745	42.98	72.6283	46.81	57.2453	26.81	99.6973	49.36	133.859
G6PD_HUMAN	Glucose-6-phosphate 1-dehydrogenase OS=Homo sapiens GN=G6PD PE=1 SV=4	70.49	415.56	27.77	23.3883	59.22	153.943	44.66	97.8822	47.38	405.483	63.88	175.837
H2BFS_HUMAN	Histone H2B type F-S OS=Homo sapiens GN=H2BFS PE=1 SV=2	61.11	NaN	54.76	NaN	57.14	NaN	62.7	725.691	57.14	NaN	57.94	NaN
RU17_HUMAN	U1 small nuclear ribonucleoprotein 70 kDa OS=Homo sapiens GN=SNRNP70 PE=1 SV=2	32.04	455.72	34.78	136.952	41.65	166.495	56.98	122.541	34.32	196.044	37.07	233.986
RBM4B_HUMAN	RNA-binding protein 4B OS=Homo sapiens GN=RBM4B PE=1 SV=1	26.18	10.0567	33.43	4.3869	24.51	0.5525	30.08	147.406	43.18	3.3341	29.53	NaN
TI23B_HUMAN	Putative mitochondrial import inner membrane translocase subunit Tim23B OS=Homo sapiens GN=TIMM23B PE=5 SV=2	52.53	5.9838	11.28	8.6493	35.8	23.7456	14.01	6.7281	45.91	6.2369	41.25	0.7729
COPG1_HUMAN	Coatomer subunit gamma-1 OS=Homo sapiens GN=COPG1 PE=1 SV=1	27.12	334.274	15.22	38.4559	21.85	51.0084	24.49	39.1608	29.98	100.311	33.75	161.595
SYYC_HUMAN	Tyrosine--tRNA ligase_ cytoplasmic OS=Homo sapiens GN=YARS PE=1 SV=4	70.08	551.168	50	17.666	62.88	98.3416	48.86	70.3997	59.28	246.212	58.9	214.283
LAP2A_HUMAN	Lamina-associated polypeptide 2_ isoform alpha OS=Homo sapiens GN=TMPO PE=1 SV=2	49.57	182.707	45.53	270.435	38.9	42.1217	30.4	12.1052	38.9	61.5837	43.52	250.385
AHSA1_HUMAN	Activator of 90 kDa heat shock protein ATPase homolog 1 OS=Homo sapiens GN=AHSA1 PE=1 SV=1	58.58	711.248	23.96	24.8071	59.47	244.808	52.07	120.613	60.06	223.308	48.52	467.575
MTA2_HUMAN	Metastasis-associated protein MTA2 OS=Homo sapiens GN=MTA2 PE=1 SV=1	51.05	138.493	40.27	44.1988	32.19	36.4431	36.08	30.7231	35.93	222.209	38.32	68.0329
PYR1_HUMAN	CAD protein OS=Homo sapiens GN=CAD PE=1 SV=3	34.61	453.182	29.08	258.89	27.1	139.353	22.56	82.6467	26.07	95.3359	26.56	229.408
F10A1_HUMAN	Hsc70-interacting protein OS=Homo sapiens GN=ST13 PE=1 SV=2	50.41	477.857	26.83	1.4293	46.34	129.355	51.49	181.923	52.03	119.894	47.43	75.9717
RM11_HUMAN	39S ribosomal protein L11_ mitochondrial OS=Homo sapiens GN=MRPL11 PE=1 SV=1	43.75	154.08	59.9	10.2121	63.02	20.2859	58.85	49.077	39.58	103.803	52.6	87.4517
RAB14_HUMAN	Ras-related protein Rab-14 OS=Homo sapiens GN=RAB14 PE=1 SV=4	64.19	159.142	29.3	8.4034	64.65	38.1312	59.53	55.8568	61.4	48.6332	64.65	169.716
SYIM_HUMAN	Isoleucine--tRNA ligase_ mitochondrial OS=Homo sapiens GN=IARS2 PE=1 SV=2	37.65	231.063	32.31	86.0245	31.42	59.4016	23.02	23.3999	26.19	55.9529	25.59	60.4732
ACTN4_HUMAN	Alpha-actinin-4 OS=Homo sapiens GN=ACTN4 PE=1 SV=2	65.75	1858.62	50.16	1031.61	74.09	339.213	61.8	340.75	57.85	528.934	64.43	881.422
NOP2_HUMAN	Probable 28S rRNA (cytosine(4447)-C(5))-methyltransferase OS=Homo sapiens GN=NOP2 PE=1 SV=2	38.92	344.686	16.5	104.581	27.96	120.8	31.77	65.3473	31.53	113.984	42.86	197.391
ACOT9_HUMAN	Acyl-coenzyme A thioesterase 9_ mitochondrial OS=Homo sapiens GN=ACOT9 PE=1 SV=2	44.65	106.84	35.31	21.0453	32.57	40.7654	37.81	29.182	24.15	28.3123	34.85	53.204
CFDP1_HUMAN	Craniofacial development protein 1 OS=Homo sapiens GN=CFDP1 PE=1 SV=1	32.78	54.3221	29.77	7.5945	37.79	13.6954	21.4	7.5376	23.75	84.4769	18.73	36.9817
RAC1_HUMAN	Ras-related C3 botulinum toxin substrate 1 OS=Homo sapiens GN=RAC1 PE=1 SV=1	21.88	400.044	22.92	18.5298	21.88	135.151	25.52	146.233	29.17	155.933	21.88	234.283
NCBP2_HUMAN	Nuclear cap-binding protein subunit 2 OS=Homo sapiens GN=NCBP2 PE=1 SV=1	32.69	75.1625	10.26	1.932	46.79	33.008	19.23	24.4923	43.59	11.7748	34.62	15.8732
SMRD2_HUMAN	SWI/SNF-related matrix-associated actin-dependent regulator of chromatin subfamily D member 2 OS=Homo sapiens GN=SMARCD2 PE=1 SV=3	27.12	69.911	22.79	33.8178	36.72	19.3479	23.92	19.977	27.5	20.1132	22.6	48.7765
VAPA_HUMAN	Vesicle-associated membrane protein-associated protein A OS=Homo sapiens GN=VAPA PE=1 SV=3	55.42	320.168	43.78	22.809	51.41	115.797	49.4	127.264	43.78	228.895	48.19	302.172
PRDX1_HUMAN	Peroxiredoxin-1 OS=Homo sapiens GN=PRDX1 PE=1 SV=1	54.77	2844.54	59.3	87.6852	54.77	843.329	56.78	702.295	50.25	1094.31	56.78	1578.46
NSA2_HUMAN	Ribosome biogenesis protein NSA2 homolog OS=Homo sapiens GN=NSA2 PE=1 SV=1	25	16.363	25.77	2.8088	33.46	3.8628	13.08	14.089	16.15	2.519	26.54	41.557
SFXN1_HUMAN	Sideroflexin-1 OS=Homo sapiens GN=SFXN1 PE=1 SV=4	76.09	325.542	36.02	201.249	60.87	119.152	43.17	94.8122	63.04	172.993	70.5	201.75
VAT1_HUMAN	Synaptic vesicle membrane protein VAT-1 homolog OS=Homo sapiens GN=VAT1 PE=1 SV=2	55.47	652.001	33.84	72.7485	44.02	64.5941	43.77	70.7563	31.04	110.726	39.19	146.057
H2B1A_HUMAN	Histone H2B type 1-A OS=Homo sapiens GN=HIST1H2BA PE=1 SV=3	54.33	62.5535	48.82	196.479	29.13	700.792	50.39	668.486	44.09	12.8377	60.63	NaN
CTNA1_HUMAN	Catenin alpha-1 OS=Homo sapiens GN=CTNNA1 PE=1 SV=1	53.42	450.924	37.09	20.4045	48.68	79.9162	33.66	126.524	43.38	126.473	40.62	153.568
ACTN2_HUMAN	Alpha-actinin-2 OS=Homo sapiens GN=ACTN2 PE=1 SV=1	26.73	94.5285	36.24	60.6848	38.7	6.6373	29.87	99.0222	31.54	118.324	31.54	172.814
STIP1_HUMAN	Stress-induced-phosphoprotein 1 OS=Homo sapiens GN=STIP1 PE=1 SV=1	63.35	940.792	50.46	497.576	53.59	297.223	55.8	269.993	56.54	442.68	59.3	582.99
UBP7_HUMAN	Ubiquitin carboxyl-terminal hydrolase 7 OS=Homo sapiens GN=USP7 PE=1 SV=2	40.11	412.675	20.15	39.1385	36.21	66.208	17.97	61.602	24.86	56.2301	31.03	105.82
GNA13_HUMAN	Guanine nucleotide-binding protein subunit alpha-13 OS=Homo sapiens GN=GNA13 PE=1 SV=2	46.68	104.252	35.01	6.9559	33.16	27.216	30.77	29.7084	32.1	24.1483	36.87	47.4753
CJ068_HUMAN	Uncharacterized protein C10orf68 OS=Homo sapiens GN=C10orf68 PE=2 SV=2	29.94	57.1305	33.76	4.8507	30.57	46.9907	26.75	29.3558	35.83	330.945	22.45	47.9396
H33_HUMAN	Histone H3.3 OS=Homo sapiens GN=H3F3A PE=1 SV=2	37.5	1761.67	28.68	NaN	31.62	NaN	31.62	277.028	22.06	NaN	38.24	1460.95
PLAK_HUMAN	Junction plakoglobin OS=Homo sapiens GN=JUP PE=1 SV=3	47.65	239.952	31.28	24.9247	28.72	48.6195	26.44	80.5443	34.5	90.4084	38.66	270.65
DNJC9_HUMAN	DnaJ homolog subfamily C member 9 OS=Homo sapiens GN=DNAJC9 PE=1 SV=1	62.69	371.508	11.92	35.2916	68.08	176.489	43.85	15.6909	59.23	78.0095	48.85	44.2054
HNRH3_HUMAN	Heterogeneous nuclear ribonucleoprotein H3 OS=Homo sapiens GN=HNRNPH3 PE=1 SV=2	55.78	532.137	38.15	166.682	58.09	117.561	36.13	62.2354	54.91	143.681	43.64	225.619
ALDR_HUMAN	Aldose reductase OS=Homo sapiens GN=AKR1B1 PE=1 SV=3	37.03	274.542	21.52	22.5337	19.62	36.4038	11.39	40.6376	19.62	56.7272	21.2	111.621
SSRA_HUMAN	Translocon-associated protein subunit alpha OS=Homo sapiens GN=SSR1 PE=1 SV=3	17.83	136.328	6.64	16.7563	33.57	24.6281	11.89	64.9818	29.02	102.394	10.14	90.3429
HEM6_HUMAN	Oxygen-dependent coproporphyrinogen-III oxidase_ mitochondrial OS=Homo sapiens GN=CPOX PE=1 SV=3	30.62	521.294	34.14	88.7283	30.62	163.493	36.56	235.949	44.27	347.103	31.5	422.441
CC147_HUMAN	Coiled-coil domain-containing protein 147 OS=Homo sapiens GN=CCDC147 PE=2 SV=1	21.1	330.61	33.14	1.319	41.63	16.9547	22.82	27.6517	32.68	36.0941	19.5	88.0644
CRK_HUMAN	Adapter molecule crk OS=Homo sapiens GN=CRK PE=1 SV=2	75.33	103.9	18.75	5.2145	28.29	35.4552	42.11	22.0104	34.54	36.1753	31.91	38.0931
ELAV1_HUMAN	ELAV-like protein 1 OS=Homo sapiens GN=ELAVL1 PE=1 SV=2	74.23	834.156	45.09	34.2818	52.15	298.797	73.62	145.889	57.67	243.577	61.35	405.871
RET1_HUMAN	Retinol-binding protein 1 OS=Homo sapiens GN=RBP1 PE=1 SV=2	64.44	233.872	31.11	12.4046	53.33	84.0993	57.78	21.6233	37.04	33.0398	77.04	56.2282
CHIP_HUMAN	E3 ubiquitin-protein ligase CHIP OS=Homo sapiens GN=STUB1 PE=1 SV=2	23.76	35.6019	32.01	17.0944	37.95	16.8506	35.31	23.7891	19.14	20.3173	34.98	64.0181
CWC22_HUMAN	Pre-mRNA-splicing factor CWC22 homolog OS=Homo sapiens GN=CWC22 PE=1 SV=3	23.35	48.148	11.89	4.7172	22.91	73.3565	24.78	21.2544	18.72	13.3385	31.39	42.0532
NOP58_HUMAN	Nucleolar protein 58 OS=Homo sapiens GN=NOP58 PE=1 SV=1	45.75	267.256	40.08	15.9242	25.33	60.9637	26.09	74.5744	44.42	171.566	32.51	150.962
PUR1_HUMAN	Amidophosphoribosyltransferase OS=Homo sapiens GN=PPAT PE=1 SV=1	31.14	194.133	42.36	234.785	25.34	76.086	31.33	72.8171	35.78	112.822	29.59	148.685
CH10_HUMAN	10 kDa heat shock protein_ mitochondrial OS=Homo sapiens GN=HSPE1 PE=1 SV=2	88.24	847.11	76.47	99.0188	77.45	249.122	91.18	475.566	73.53	842.446	71.57	759.426
NUP50_HUMAN	Nuclear pore complex protein Nup50 OS=Homo sapiens GN=NUP50 PE=1 SV=2	39.32	107.769	38.89	71.5061	31.2	36.4086	20.09	16.6923	35.26	103.393	48.72	101.906
PHB2_HUMAN	Prohibitin-2 OS=Homo sapiens GN=PHB2 PE=1 SV=2	71.57	844.794	48.49	94.9807	68.56	266.295	50.84	297.897	62.21	606.493	61.87	549.754
SYEP_HUMAN	Bifunctional glutamate/proline--tRNA ligase OS=Homo sapiens GN=EPRS PE=1 SV=5	47.88	353.535	34.26	189.191	37.63	96.9258	37.76	123.975	36.04	185.171	41.87	319.235
PFKAM_HUMAN	ATP-dependent 6-phosphofructokinase_ muscle type OS=Homo sapiens GN=PFKM PE=1 SV=2	37.95	200.024	14.87	5.668	34.49	81.4117	24.74	47.4693	29.1	50.19	40.13	145.253
CECR5_HUMAN	Cat eye syndrome critical region protein 5 OS=Homo sapiens GN=CECR5 PE=1 SV=1	51.3	206.966	15.13	7.32	35.46	45.7517	35.22	25.405	53.19	42.581	51.06	242.39
PGK2_HUMAN	Phosphoglycerate kinase 2 OS=Homo sapiens GN=PGK2 PE=1 SV=3	55.88	6.3956	34.77	9.4103	25.9	58.9526	31.18	2.303	35.49	27.7241	41.01	68.9166
H3C_HUMAN	Histone H3.3C OS=Homo sapiens GN=H3F3C PE=1 SV=3	19.26	NaN	25.93	NaN	23.7	NaN	14.07	NaN	14.07	NaN	14.07	NaN
ACTBL_HUMAN	Beta-actin-like protein 2 OS=Homo sapiens GN=ACTBL2 PE=1 SV=2	40.16	3844.53	40.43	108.057	40.96	475.672	47.34	342.353	21.28	687.328	41.76	1103
CTNB1_HUMAN	Catenin beta-1 OS=Homo sapiens GN=CTNNB1 PE=1 SV=1	42.77	122.427	27.27	12.3532	23.05	45.4663	34.19	51.5306	31.37	72.0863	23.43	113.9
DDX18_HUMAN	ATP-dependent RNA helicase DDX18 OS=Homo sapiens GN=DDX18 PE=1 SV=2	41.79	204.374	35.67	279.262	42.84	111.254	30.45	70.7026	25.97	91.3444	31.94	136.327
UMPS_HUMAN	Uridine 5'-monophosphate synthase OS=Homo sapiens GN=UMPS PE=1 SV=1	46.46	107.527	48.96	267.51	29.17	27.53	20.83	62.8052	15.63	33.2378	40.42	141.607
H2A1C_HUMAN	Histone H2A type 1-C OS=Homo sapiens GN=HIST1H2AC PE=1 SV=3	40	858.383	34.62	NaN	49.23	NaN	40	3.173	43.08	236.693	40	1414.91
RL34_HUMAN	60S ribosomal protein L34 OS=Homo sapiens GN=RPL34 PE=1 SV=3	50.43	592.586	49.57	73.2357	39.32	232.452	38.46	232.173	40.17	347.515	28.21	545.968
CAPZB_HUMAN	F-actin-capping protein subunit beta OS=Homo sapiens GN=CAPZB PE=1 SV=4	51.62	319.07	32.85	28.1252	38.63	81.4313	33.21	109.159	37.91	91.5004	38.99	204.262
PDIA6_HUMAN	Protein disulfide-isomerase A6 OS=Homo sapiens GN=PDIA6 PE=1 SV=1	43.18	805.47	17.95	25.6335	47.27	141.696	47.27	129.026	37.05	197.149	48.18	349.406
SRRM2_HUMAN	Serine/arginine repetitive matrix protein 2 OS=Homo sapiens GN=SRRM2 PE=1 SV=2	32.01	645.92	22.24	35.6096	24.27	74.5542	26.49	101.085	31	173.318	31.18	257.709
TXTP_HUMAN	Tricarboxylate transport protein_ mitochondrial OS=Homo sapiens GN=SLC25A1 PE=1 SV=2	33.44	224.351	47.27	144.659	27.65	65.3287	31.83	87.7959	26.05	82.8927	50.48	91.224
RPAB1_HUMAN	DNA-directed RNA polymerases I_ II_ and III subunit RPABC1 OS=Homo sapiens GN=POLR2E PE=1 SV=4	18.57	24.6159	32.38	6.834	31.9	10.0252	21.43	24.4624	30.95	62.6325	61.9	88.2534
PUR6_HUMAN	Multifunctional protein ADE2 OS=Homo sapiens GN=PAICS PE=1 SV=3	40.24	627.67	10.12	15.1105	43.06	198.342	27.29	157.656	47.76	367.981	45.65	376.768
BACH_HUMAN	Cytosolic acyl coenzyme A thioester hydrolase OS=Homo sapiens GN=ACOT7 PE=1 SV=3	43.16	676.939	43.68	495.665	43.95	162.684	33.68	111.052	54.74	68.3557	48.95	169.958
RL26_HUMAN	60S ribosomal protein L26 OS=Homo sapiens GN=RPL26 PE=1 SV=1	48.28	741.507	54.48	46.0046	61.38	1.7755	50.34	106.914	42.76	1.7016	56.55	26.9773
ANXA5_HUMAN	Annexin A5 OS=Homo sapiens GN=ANXA5 PE=1 SV=2	62.5	858.494	41.25	36.3671	60.31	275.746	30.63	171.137	54.38	201.088	45.31	345.409
CSK23_HUMAN	Casein kinase II subunit alpha 3 OS=Homo sapiens GN=CSNK2A3 PE=1 SV=2	60.87	693.993	22.76	NaN	53.71	71.9303	29.67	55.2029	40.41	197.724	71.1	400.023
EIF3A_HUMAN	Eukaryotic translation initiation factor 3 subunit A OS=Homo sapiens GN=EIF3A PE=1 SV=1	55.43	607.492	32.05	336.763	50.14	184.517	58.39	139.274	55.93	204.723	62.59	353.299
COX41_HUMAN	Cytochrome c oxidase subunit 4 isoform 1_ mitochondrial OS=Homo sapiens GN=COX4I1 PE=1 SV=1	63.31	358.506	27.22	20.2519	65.68	105.76	53.85	170.714	65.09	161.544	49.11	217.532
AT1A2_HUMAN	Sodium/potassium-transporting ATPase subunit alpha-2 OS=Homo sapiens GN=ATP1A2 PE=1 SV=1	25.59	43.7031	19.12	25.5453	33.33	169.066	21.86	63.7131	25.39	458.049	21.96	309.038
SP16H_HUMAN	FACT complex subunit SPT16 OS=Homo sapiens GN=SUPT16H PE=1 SV=1	37.25	485.001	31.52	230.626	36.1	216.033	30.37	145.506	29.99	176.195	38.59	387.747
RAB3D_HUMAN	Ras-related protein Rab-3D OS=Homo sapiens GN=RAB3D PE=1 SV=1	39.27	35.267	15.07	NaN	46.12	8.4084	19.63	4.8361	15.07	3.6619	38.36	45.1372
NUDC_HUMAN	Nuclear migration protein nudC OS=Homo sapiens GN=NUDC PE=1 SV=1	48.94	532.434	34.44	134.582	67.67	273.081	51.66	219.104	53.17	260.216	61.03	384.787
K2C1_HUMAN	Keratin_ type II cytoskeletal 1 OS=Homo sapiens GN=KRT1 PE=1 SV=6	55.9	935.298	39.91	41.1458	52.95	388.243	53.11	349.827	65.06	447.299	58.39	547.016
FABP5_HUMAN	Fatty acid-binding protein_ epidermal OS=Homo sapiens GN=FABP5 PE=1 SV=3	27.41	744.793	7.41	26.8378	40	113.924	17.78	184.262	24.44	155.83	27.41	426.718
RS25_HUMAN	40S ribosomal protein S25 OS=Homo sapiens GN=RPS25 PE=1 SV=1	48	781.75	26.4	44.1782	36	275.753	50.4	451.573	46.4	396.551	52	419.341
SAMH1_HUMAN	Deoxynucleoside triphosphate triphosphohydrolase SAMHD1 OS=Homo sapiens GN=SAMHD1 PE=1 SV=2	37.38	43.6456	34.66	58.277	34.5	26.6839	28.59	5.2999	23.96	35.3497	30.67	37.3046
DESP_HUMAN	Desmoplakin OS=Homo sapiens GN=DPE=1 SV=3	46.05	251.338	18.04	43.3923	37.34	80.6535	30.09	59.2695	39.22	100.41	40.06	167.519
RM09_HUMAN	39S ribosomal protein L9_ mitochondrial OS=Homo sapiens GN=MRPL9 PE=1 SV=2	49.44	86.5129	30.34	3.2732	30.34	20.2427	47.19	23.9171	43.82	98.4906	27.34	62.6424
MPP10_HUMAN	U3 small nucleolar ribonucleoprotein protein MPP10 OS=Homo sapiens GN=MPHOSPH10 PE=1 SV=2	39.79	81.3308	12.92	117.264	37.74	20.8448	16.89	11.6871	28.34	18.2813	31.57	36.5167
LMNB1_HUMAN	Lamin-B1 OS=Homo sapiens GN=LMNB1 PE=1 SV=2	56.31	793.031	20.99	110.309	63.82	207.131	55.8	129.248	60.07	339.64	51.02	335.62
SYRC_HUMAN	Arginine--tRNA ligase_ cytoplasmic OS=Homo sapiens GN=RARS PE=1 SV=2	44.7	374.717	35.15	191.319	43.48	156.918	42.27	107.193	41.52	149.429	41.36	226.745
H2AY_HUMAN	Core histone macro-H2A.1 OS=Homo sapiens GN=H2AFY PE=1 SV=4	40.05	258.952	54.3	676.871	52.15	77.9671	38.98	70.7644	51.08	36.2009	36.83	60.4657
NOMO3_HUMAN	Nodal modulator 3 OS=Homo sapiens GN=NOMO3 PE=2 SV=2	28.64	NaN	30.2	NaN	26.76	3.4453	27.17	NaN	25.78	75.8679	24.47	88.5333
ENOG_HUMAN	Gamma-enolase OS=Homo sapiens GN=ENO2 PE=1 SV=3	35.71	93.2725	38.25	92.5771	43.09	182.741	25.12	13.3476	48.85	294.995	35.25	44.7377
M2OM_HUMAN	Mitochondrial 2-oxoglutarate/malate carrier protein OS=Homo sapiens GN=SLC25A11 PE=1 SV=3	76.11	127.579	54.14	129.4	28.98	22.3985	30.89	13.7541	35.67	23.4418	37.9	36.993
C1TC_HUMAN	C-1-tetrahydrofolate synthase_ cytoplasmic OS=Homo sapiens GN=MTHFD1 PE=1 SV=3	66.1	556.323	39.68	191.536	40.11	141.652	35.72	152.555	33.9	187.472	40.53	352.56
MYH9_HUMAN	Myosin-9 OS=Homo sapiens GN=MYH9 PE=1 SV=4	60	1104.01	34.13	457.163	56.33	506.134	43.78	216.938	50.51	253.019	46.99	291.767
HS905_HUMAN	Putative heat shock protein H90-alpha A5 OS=Homo sapiens GN=HSP90AA5P PE=1 SV=1	32.34	53.8443	45.51	14.1004	45.51	4.5141	24.55	1.8535	34.73	4.1782	33.53	31.4693
RAB10_HUMAN	Ras-related protein Rab-10 OS=Homo sapiens GN=RAB10 PE=1 SV=1	69.5	291.313	49.5	23.6743	64	123.192	55	85.0027	60.5	153.536	63	167.506
CAND1_HUMAN	Cullin-associated NEDD8-dissociated protein 1 OS=Homo sapiens GN=CAND1 PE=1 SV=2	41.06	580.835	30.16	109.308	27.97	220.639	37.97	94.4559	40.81	172.441	44.15	230.938
COPE_HUMAN	Coatomer subunit epsilon OS=Homo sapiens GN=COPE PE=1 SV=3	39.29	217.662	21.75	30.2427	31.49	63.5486	30.84	90.4793	30.52	127.261	37.01	155.702
IPYR_HUMAN	Inorganic pyrophosphatase OS=Homo sapiens GN=PPA1 PE=1 SV=2	69.9	592.679	60.55	29.3081	58.48	188.766	30.1	137.251	39.79	250.148	56.75	193.37
RSSA_HUMAN	40S ribosomal protein SA OS=Homo sapiens GN=RPSA PE=1 SV=4	47.8	1192.64	17.97	47.1895	45.08	166.565	20.34	172.28	35.59	176.375	35.25	587.955
ABHDA_HUMAN	Mycophenolic acid acyl-glucuronide esterase_ mitochondrial OS=Homo sapiens GN=ABHD10 PE=1 SV=1	64.38	412.853	49.02	49.6741	57.52	118.28	32.35	42.9091	64.05	94.8091	52.61	95.6821
RAB3A_HUMAN	Ras-related protein Rab-3A OS=Homo sapiens GN=RAB3A PE=1 SV=1	31.82	49.2882	45.45	3.0697	45.45	10.7206	10.91	12.8647	35.91	8.668	20.45	9.7704
TLN1_HUMAN	Talin-1 OS=Homo sapiens GN=TLN1 PE=1 SV=3	46.48	700.641	26.68	124.528	43.76	212.346	32	177.288	35.89	166.573	36.09	149.719
K2C5_HUMAN	Keratin_ type II cytoskeletal 5 OS=Homo sapiens GN=KRT5 PE=1 SV=3	27.12	79.9164	23.56	7.71	42.2	52.4226	38.31	54.9964	45.08	35.6961	31.86	73.2746
PP1A_HUMAN	Serine/threonine-protein phosphatase PP1-alpha catalytic subunit OS=Homo sapiens GN=PPP1CA PE=1 SV=1	39.39	157.089	19.39	5.4959	21.21	2.5426	17.88	61.3431	21.21	122.763	16.67	143.823
IF4G2_HUMAN	Eukaryotic translation initiation factor 4 gamma 2 OS=Homo sapiens GN=EIF4G2 PE=1 SV=1	51.27	194.811	42.12	21.4578	41.79	75.7545	33.19	39.0743	38.15	84.1542	44.76	141.838
FKBP5_HUMAN	Peptidyl-prolyl cis-trans isomerase FKBP5 OS=Homo sapiens GN=FKBP5 PE=1 SV=2	49.67	143.482	27.57	93.7659	43.11	63.0541	38.07	38.196	39.17	56.1462	38.95	86.1126
DBLOH_HUMAN	Diablo homolog_ mitochondrial OS=Homo sapiens GN=DIABLO PE=1 SV=1	35.98	73.5096	39.75	9.9807	40.17	22.7736	25.94	21.6066	12.97	18.0492	23.01	29.6567
SNX2_HUMAN	Sorting nexin-2 OS=Homo sapiens GN=SNX2 PE=1 SV=2	48.55	130.141	27.36	68.2436	30.83	17.9447	34.68	26.7248	33.33	30.4985	48.17	110.865
SNUT1_HUMAN	U4/U6.U5 tri-snRNP-associated protein 1 OS=Homo sapiens GN=SART1 PE=1 SV=1	49	320.292	23.25	14.9633	31.5	73.7789	39	31.8949	44	53.8995	33.88	76.1876
CNDP2_HUMAN	Cytosolic non-specific dipeptidase OS=Homo sapiens GN=CNDP2 PE=1 SV=2	58.74	482.693	33.89	125.814	49.26	106.1	38.95	80.1677	49.89	78.5568	58.53	111.533
VDAC1_HUMAN	Voltage-dependent anion-selective channel protein 1 OS=Homo sapiens GN=VDAC1 PE=1 SV=2	54.77	859.824	36.4	101.425	67.49	269.402	57.6	254.998	48.41	353.721	60.07	474.906
HS904_HUMAN	Putative heat shock protein H90-alpha A4 OS=Homo sapiens GN=HSP90AA4P PE=5 SV=1	40.67	336.05	35.65	6.0613	59.57	71.821	25.84	45.7756	42.82	60.562	31.1	291.161
DHX9_HUMAN	ATP-dependent RNA helicase A OS=Homo sapiens GN=DHX9 PE=1 SV=4	49.92	697.309	31.73	483.381	44.65	298.896	27.09	157.328	34.88	301.117	42.28	379.685
CLH2_HUMAN	Clathrin heavy chain 2 OS=Homo sapiens GN=CLTCL1 PE=1 SV=2	31.16	38.792	26.4	14.6592	18.48	54.7521	12.8	9.4528	13.84	2.2169	32.13	124.761
SDHA_HUMAN	Succinate dehydrogenase [ubiquinone] flavoprotein subunit_ mitochondrial OS=Homo sapiens GN=SDHA PE=1 SV=2	37.05	135.492	32.53	124.826	23.49	66.8717	18.22	21.1063	24.1	99.5181	25.6	101.249
JAM1_HUMAN	Junctional adhesion molecule A OS=Homo sapiens GN=F11R PE=1 SV=1	46.15	216.356	35.12	8.4038	21.74	30.8222	22.41	44.5232	11.71	54.0323	27.42	87.2258
GLOD4_HUMAN	Glyoxalase domain-containing protein 4 OS=Homo sapiens GN=GLOD4 PE=1 SV=1	39.62	296.647	22.04	63.2236	28.12	23.2036	37.06	69.9815	29.39	73.0591	36.74	57.6121
PCBP1_HUMAN	Poly(rC)-binding protein 1 OS=Homo sapiens GN=PCBP1 PE=1 SV=2	38.2	520.4	17.7	17.6587	51.69	99.4567	30.62	178.419	26.69	142.76	49.44	487.058
TES_HUMAN	Testin OS=Homo sapiens GN=TES PE=1 SV=1	46.08	168.234	19.24	17.2835	27.08	58.5638	4.99	17.5904	12.11	59.7585	23.75	78.5064
GTPC1_HUMAN	Putative GTP cyclohydrolase 1 type 2 NIF3L1 OS=Homo sapiens GN=NIF3L1 PE=1 SV=2	30.5	60.1914	33.42	204.859	23.08	17.8478	12.73	79.7134	11.67	64.949	14.85	16.336
TCPD_HUMAN	T-complex protein 1 subunit delta OS=Homo sapiens GN=CCT4 PE=1 SV=4	43.78	918.425	59.18	505.191	64.38	395.798	47.12	353.019	45.08	254.779	46.57	427.007
ALDH2_HUMAN	Aldehyde dehydrogenase_ mitochondrial OS=Homo sapiens GN=ALDH2 PE=1 SV=2	37.14	103.229	23.98	13.6954	33.27	26.5792	26.69	25.844	26.5	37.776	43.52	73.8589
UBA1_HUMAN	Ubiquitin-like modifier-activating enzyme 1 OS=Homo sapiens GN=UBA1 PE=1 SV=3	47.07	1591.35	29.3	137.075	49.81	527.974	36.39	166.32	40.93	308.62	40.17	347.372
HAP28_HUMAN	28 kDa heat- and acid-stable phosphoprotein OS=Homo sapiens GN=PDAP1 PE=1 SV=1	51.93	154.753	30.94	21.2649	64.09	137.752	39.23	73.189	35.91	57.0573	62.43	135.923
TWF1_HUMAN	Twinfilin-1 OS=Homo sapiens GN=TWF1 PE=1 SV=3	61.71	243.396	42	9.1773	60.29	80.9721	43.71	47.9927	30.29	68.8993	37.71	129.092
HS90B_HUMAN	Heat shock protein H90-beta OS=Homo sapiens GN=HSP90AB1 PE=1 SV=4	59.12	2357.1	46.82	571.158	57.73	794.014	61.6	871.231	60.36	1287.41	57.04	2471.37
PSA2_HUMAN	Proteasome subunit alpha type-2 OS=Homo sapiens GN=PSMA2 PE=1 SV=2	63.68	343.846	50	26.5351	44.87	102.492	39.74	115.954	36.75	207.845	38.46	220.736
DHE3_HUMAN	Glutamate dehydrogenase 1_ mitochondrial OS=Homo sapiens GN=GLUD1 PE=1 SV=2	54.84	449.532	28.32	2.3515	55.38	103.512	40.32	80.1123	37.28	165.643	54.12	178.441
EIF3C_HUMAN	Eukaryotic translation initiation factor 3 subunit C OS=Homo sapiens GN=EIF3C PE=1 SV=1	40.53	584.429	26.51	119.801	23.77	204.89	33.19	135.814	27.27	393.188	38.12	460.04
DYHC2_HUMAN	Cytoplasmic dynein 2 heavy chain 1 OS=Homo sapiens GN=DYNC2H1 PE=1 SV=4	16.02	216.791	28.4	7.8748	24.31	93.0307	10.01	45.5305	16.88	258.675	16.46	105.417
ANXA6_HUMAN	Annexin A6 OS=Homo sapiens GN=ANXA6 PE=1 SV=3	64.49	796.597	49.93	360.586	48.44	207.383	46.51	80.6405	60.92	146.032	51.11	200.433
DDX21_HUMAN	Nucleolar RNA helicase 2 OS=Homo sapiens GN=DDX21 PE=1 SV=5	39.59	413.192	34.1	176.7	32.18	108.489	38.19	152.07	38.19	239.406	39.59	437.002
G3BP1_HUMAN	Ras GTPase-activating protein-binding protein 1 OS=Homo sapiens GN=G3BP1 PE=1 SV=1	60.3	248.643	38.84	559.898	63.3	224.638	42.49	116.434	54.08	278.699	57.3	332.541
SH3L3_HUMAN	SH3 domain-binding glutamic acid-rich-like protein 3 OS=Homo sapiens GN=SH3BGRL3 PE=1 SV=1	40.86	520.992	26.88	50.9622	53.76	114.25	52.69	98.1184	48.39	122.669	46.24	200.734
AKAP9_HUMAN	A-kinase anchor protein 9 OS=Homo sapiens GN=AKAP9 PE=1 SV=3	20.25	162.175	17.46	103.556	26.13	178.612	15.29	109.345	19.1	62.3176	19.51	314.76
MPPB_HUMAN	Mitochondrial-processing peptidase subunit beta OS=Homo sapiens GN=PMPCB PE=1 SV=2	48.88	179.565	33.33	14.0059	29.24	48.5209	25.36	46.6054	24.13	67.8868	23.31	87.9252
LRC47_HUMAN	Leucine-rich repeat-containing protein 47 OS=Homo sapiens GN=LRRC47 PE=1 SV=1	36.19	208.517	32.08	165.322	26.07	70.3067	28.47	51.1003	21.96	80.9857	43.05	97.3682
PDIA4_HUMAN	Protein disulfide-isomerase A4 OS=Homo sapiens GN=PDIA4 PE=1 SV=2	58.14	560.44	46.67	203.963	60.78	300.755	42.48	144.054	47.91	358.634	60.31	507.852
EIF3H_HUMAN	Eukaryotic translation initiation factor 3 subunit H OS=Homo sapiens GN=EIF3H PE=1 SV=1	35.8	171.389	19.03	26.3128	21.02	63.58	28.41	51.2143	28.13	107.404	48.01	240.901
HINT2_HUMAN	Histidine triad nucleotide-binding protein 2_ mitochondrial OS=Homo sapiens GN=HINT2 PE=1 SV=1	75.46	193.09	58.28	40.7049	70.55	65.2859	42.33	13.0744	41.1	10.8932	42.33	17.9152
KAPCB_HUMAN	cAMP-dependent protein kinase catalytic subunit beta OS=Homo sapiens GN=PRKACB PE=1 SV=2	33.62	81.2101	20.8	7.5729	25.36	9.3138	18.23	6.4246	22.79	15.5496	37.04	34.6752
RS7_HUMAN	40S ribosomal protein S7 OS=Homo sapiens GN=RPS7 PE=1 SV=1	81.96	591.728	50	50.3646	77.32	178.416	38.14	183.013	71.13	296.458	68.04	480.884
GLYM_HUMAN	Serine hydroxymethyltransferase_ mitochondrial OS=Homo sapiens GN=SHMT2 PE=1 SV=3	56.55	890.5	48.81	819.823	40.48	195.475	42.26	195.733	46.63	209.531	43.25	342.722
HDGF_HUMAN	Hepatoma-derived growth factor OS=Homo sapiens GN=HDGF PE=1 SV=1	46.67	203.867	38.33	36.6815	55.83	59.1032	53.33	43.7151	48.75	31.5226	32.5	95.9607
TBB2A_HUMAN	Tubulin beta-2A chain OS=Homo sapiens GN=TUBB2A PE=1 SV=1	67.64	222.28	67.64	19.6282	48.31	75.4759	51.01	67.8687	48.54	379.539	44.27	109.003
IF4B_HUMAN	Eukaryotic translation initiation factor 4B OS=Homo sapiens GN=EIF4B PE=1 SV=2	44.35	237.368	12.77	15.3263	37.15	70.8804	35.84	92.3616	36.01	187.949	43.21	248.856
TMOD3_HUMAN	Tropomodulin-3 OS=Homo sapiens GN=TMOD3 PE=1 SV=1	30.4	265.187	25.28	7.9884	50	143.867	30.4	13.7397	46.31	33.744	47.73	81.9071
TBB8_HUMAN	Tubulin beta-8 chain OS=Homo sapiens GN=TUBB8 PE=1 SV=2	37.39	77.1991	21.85	7.0628	31.98	19.565	20.5	NaN	16.67	0.6458	32.88	16.7115
SAHH_HUMAN	Adenosylhomocysteinase OS=Homo sapiens GN=AHCY PE=1 SV=4	43.06	1220.39	25.69	28.9701	31.71	197.115	28.7	301.814	32.41	525.914	41.9	682.354
ADT3_HUMAN	ADP/ATP translocase 3 OS=Homo sapiens GN=SLC25A6 PE=1 SV=4	67.11	174.879	70.81	39.9347	43.96	64.7386	41.95	135.494	53.02	29.5996	56.38	99.5758
2AAA_HUMAN	Serine/threonine-protein phosphatase 2A 65 kDa regulatory subunit A alpha isoform OS=Homo sapiens GN=PPP2R1A PE=1 SV=4	56.37	1348.83	37.35	298.715	38.2	231.24	33.62	98.7867	40.07	351.678	32.77	268.385
CUL2_HUMAN	Cullin-2 OS=Homo sapiens GN=CUL2 PE=1 SV=2	28.72	177.336	23.89	45.9007	36.38	27.1937	15.3	114.586	19.19	98.0331	17.45	255.59
AP2A1_HUMAN	AP-2 complex subunit alpha-1 OS=Homo sapiens GN=AP2A1 PE=1 SV=3	27.84	105.636	26.71	95.7149	23.64	144.932	15.66	32.5997	16.58	23.9671	22.72	86.0157
EXOS2_HUMAN	Exosome complex component RRP4 OS=Homo sapiens GN=EXOSC2 PE=1 SV=2	30.72	112.155	20.14	1.6067	36.86	25.5698	30.38	28.8037	40.96	36.0365	26.96	41.578
KPYM_HUMAN	Pyruvate kinase PKM OS=Homo sapiens GN=PKM PE=1 SV=4	61.58	2256.12	58.95	779.782	64.6	770.255	72.32	383.704	61.96	570.216	61.02	750.529
IF4A3_HUMAN	Eukaryotic initiation factor 4A-III OS=Homo sapiens GN=EIF4A3 PE=1 SV=4	68.13	466.172	50.12	477.335	59.85	279.541	51.34	167.503	50.61	329.976	59.61	387.408
POTEI_HUMAN	POTE ankyrin domain family member I OS=Homo sapiens GN=POTEI PE=3 SV=1	38.98	163.661	29.4	203.942	31.07	63.1635	27.26	314.138	16.56	NaN	28.19	92.4366
ATLA3_HUMAN	Atlastin-3 OS=Homo sapiens GN=ATL3 PE=1 SV=1	54.34	196.131	23.66	28.1672	29.57	29.0667	28.84	30.0125	22.55	43.3228	32.16	63.7819
CALD1_HUMAN	Caldesmon OS=Homo sapiens GN=CALD1 PE=1 SV=3	37.33	128.019	13.11	9.1778	50.32	20.0684	36.07	21.2825	35.31	31.1834	42.5	62.6328
SYWC_HUMAN	Tryptophan--tRNA ligase_ cytoplasmic OS=Homo sapiens GN=WARS PE=1 SV=2	46.28	275.716	40.98	193.259	40.76	79.6084	25.05	44.2487	43.74	86.0796	40.98	122.013
ARL1_HUMAN	ADP-ribosylation factor-like protein 1 OS=Homo sapiens GN=ARL1 PE=1 SV=1	46.41	131.801	20.44	3.078	55.25	44.8028	24.31	23.3426	21.55	31.2373	22.1	30.7912
PSAL_HUMAN	Puromycin-sensitive aminopeptidase-like protein OS=Homo sapiens GN=NPEPPSL1 PE=2 SV=3	36.19	NaN	31.38	NaN	44.77	0.7787	39.96	NaN	27.2	11.9857	30.13	NaN
BAG3_HUMAN	BAG family molecular chaperone regulator 3 OS=Homo sapiens GN=BAG3 PE=1 SV=3	44.17	118.052	36.17	30.5962	44.52	20.1699	41.22	30.8364	45.22	62.7339	31.13	85.0211
PIMT_HUMAN	Protein-L-isoaspartate(D-aspartate) O-methyltransferase OS=Homo sapiens GN=PCMT1 PE=1 SV=4	63.44	317.74	29.96	192.711	72.25	74.6232	46.26	23.1094	81.5	164.103	81.5	151.512
COPB2_HUMAN	Coatomer subunit beta' OS=Homo sapiens GN=COPB2 PE=1 SV=2	43.16	269.173	21.08	15.9573	36.75	86.957	28.7	91.1784	28.48	119.403	44.7	151.38
PAPOA_HUMAN	Poly(A) polymerase alpha OS=Homo sapiens GN=PAPOLA PE=1 SV=4	39.06	110.194	28.46	2.2484	29.53	68.7283	26.04	11.1053	30.2	63.0176	27.38	36.8787
KAD2_HUMAN	Adenylate kinase 2_ mitochondrial OS=Homo sapiens GN=AK2 PE=1 SV=2	60.25	485.662	41	142.32	54.81	120.851	57.32	87.1398	45.19	139.442	65.69	223.023
PSMD7_HUMAN	26S proteasome non-ATPase regulatory subunit 7 OS=Homo sapiens GN=PSMD7 PE=1 SV=2	28.7	206.882	42.59	173.569	15.12	34.9588	27.47	38.4989	27.47	67.4882	45.99	185.841
K2C7_HUMAN	Keratin_ type II cytoskeletal 7 OS=Homo sapiens GN=KRT7 PE=1 SV=5	49.68	64.5586	14.71	2.4341	48.4	39.8149	13.43	1.2045	17.27	279.229	24.95	2.7041
KDM3B_HUMAN	Lysine-specific demethylase 3B OS=Homo sapiens GN=KDM3B PE=1 SV=2	23.74	56.5207	15.62	5.1134	25.84	21.2203	22.15	22.5431	23.34	27.2008	26.12	40.9073
SEPT6_HUMAN	Septin-6 OS=Homo sapiens GN=SEPT6 PE=1 SV=4	25.35	2.8717	17.97	0.2759	22.58	12.2879	39.63	1.3107	31.34	1.3947	23.96	39.6892
ACAD9_HUMAN	Acyl-CoA dehydrogenase family member 9_ mitochondrial OS=Homo sapiens GN=ACAD9 PE=1 SV=1	37.68	132.352	24.32	73.0382	32.05	48.1733	29.47	43.6465	22.54	236.703	30.6	53.9912
GDIA_HUMAN	Rab GDP dissociation inhibitor alpha OS=Homo sapiens GN=GDI1 PE=1 SV=2	56.15	459.19	27.07	5.7225	44.3	112.033	41.83	55.5836	47.43	150.339	40.27	108.163
G3BP2_HUMAN	Ras GTPase-activating protein-binding protein 2 OS=Homo sapiens GN=G3BP2 PE=1 SV=2	39	196.524	19.92	82.8457	42.53	61.4274	26.76	69.21	30.08	41.2586	39.63	110.708
PRP6_HUMAN	Pre-mRNA-processing factor 6 OS=Homo sapiens GN=PRPF6 PE=1 SV=1	44.21	120.646	20.94	36.8591	35.18	38.9082	34.33	23.2792	31.24	36.3497	34.96	82.068
NDUA9_HUMAN	NADH dehydrogenase [ubiquinone] 1 alpha subcomplex subunit 9_ mitochondrial OS=Homo sapiens GN=NDUFA9 PE=1 SV=2	61.54	325.812	46.42	73.4053	40.32	80.5357	36.07	47.5426	57.82	79.163	50.66	118.522
BAIP2_HUMAN	Brain-specific angiogenesis inhibitor 1-associated protein 2 OS=Homo sapiens GN=BAIAP2 PE=1 SV=1	60.33	143.637	28.08	12.1634	40.58	45.5648	35.14	33.4605	39.13	56.984	63.59	60.8668
PLST_HUMAN	Plastin-3 OS=Homo sapiens GN=PLS3 PE=1 SV=4	49.68	265.641	40.63	42.8695	39.05	57.7231	28.1	44.9343	28.1	32.0281	35.4	90.092
FAF2_HUMAN	FAS-associated factor 2 OS=Homo sapiens GN=FAF2 PE=1 SV=2	26.52	97.8734	5.84	11.087	25.17	16.378	13.26	22.233	20.9	39.5434	37.75	82.112
S10A4_HUMAN	Protein S100-A4 OS=Homo sapiens GN=S100A4 PE=1 SV=1	78.22	359.556	28.71	344.386	24.75	56.9563	74.26	111.487	20.79	87.7554	85.15	216.636
VATE1_HUMAN	V-type proton ATPase subunit E 1 OS=Homo sapiens GN=ATP6V1E1 PE=1 SV=1	49.12	194.765	31.86	15.213	49.56	57.5058	42.92	31.9351	58.85	184.845	47.79	70.8387
K22E_HUMAN	Keratin_ type II cytoskeletal 2 epidermal OS=Homo sapiens GN=KRT2 PE=1 SV=2	64.95	419.028	43.97	21.3161	64.63	209.037	55.87	128.332	66.98	159.205	60.41	162.618
GNPI2_HUMAN	Glucosamine-6-phosphate isomerase 2 OS=Homo sapiens GN=GNPDA2 PE=1 SV=1	27.17	90.044	25	NaN	47.1	10.0399	22.83	13.306	34.42	8.5624	30.07	21.1458
MRRP1_HUMAN	Mitochondrial ribonuclease P protein 1 OS=Homo sapiens GN=TRMT10C PE=1 SV=2	57.57	184.336	24.32	60.1615	29.28	41.3471	40.2	40.3018	21.34	47.1829	39.95	192.701
ATD3B_HUMAN	ATPase family AAA domain-containing protein 3B OS=Homo sapiens GN=ATAD3B PE=1 SV=1	42.44	163.274	22.38	1.0625	38.43	54.953	27.47	27.0815	30.25	66.9025	41.51	77.6375
TXNL1_HUMAN	Thioredoxin-like protein 1 OS=Homo sapiens GN=TXNL1 PE=1 SV=3	56.75	225.43	23.88	7.4493	36.68	52.7666	43.25	43.6328	42.21	90.3016	47.06	230.262
TERA_HUMAN	Transitional endoplasmic reticulum ATPase OS=Homo sapiens GN=VCP PE=1 SV=4	52.85	949.486	54.84	185.995	58.93	291.584	39.21	123.749	50.37	243.313	50.5	336.649
GNAS1_HUMAN	Guanine nucleotide-binding protein G(s) subunit alpha isoforms XLas OS=Homo sapiens GN=GNAS PE=1 SV=2	15.81	58.9047	8.58	28.9927	16.59	23.0522	8.97	11.8684	14.37	30.3257	17.45	115.272
ALDOA_HUMAN	Fructose-bisphosphate aldolase A OS=Homo sapiens GN=ALDOA PE=1 SV=2	62.09	2198.45	48.35	1125.24	59.07	847.571	58.79	468.587	53.57	612.18	64.56	1345.81
RAB2B_HUMAN	Ras-related protein Rab-2B OS=Homo sapiens GN=RAB2B PE=1 SV=1	58.33	8.0302	32.87	13.4961	52.78	2.1805	36.57	8.4905	22.69	0.9919	38.43	3.3119
SNRPA_HUMAN	U1 small nuclear ribonucleoprotein A OS=Homo sapiens GN=SNRPA PE=1 SV=3	36.88	197.133	41.84	21.1807	37.94	76.7408	38.65	25.3307	41.49	160.92	47.16	214.288
RL35_HUMAN	60S ribosomal protein L35 OS=Homo sapiens GN=RPL35 PE=1 SV=2	26.02	354.194	52.03	55.8681	30.08	61.0682	33.33	190.182	42.28	208.054	48.78	286.603
MYO1C_HUMAN	Unconventional myosin-Ic OS=Homo sapiens GN=MYO1C PE=1 SV=4	40.55	269.901	30.76	123.746	29.73	70.343	26.72	85.722	28.41	70.5839	33.68	180.125
SMC4_HUMAN	Structural maintenance of chromosomes protein 4 OS=Homo sapiens GN=SMC4 PE=1 SV=2	36.8	96.088	23.06	35.6418	29.19	52.5371	31.29	18.0325	20.11	29.2866	26.4	39.8016
EIF3G_HUMAN	Eukaryotic translation initiation factor 3 subunit G OS=Homo sapiens GN=EIF3G PE=1 SV=2	49.69	527.989	52.5	27.0571	56.56	159.301	52.19	65.4581	43.44	120.196	38.44	182.389
DX39B_HUMAN	Spliceosome RNA helicase DDX39B OS=Homo sapiens GN=DDX39B PE=1 SV=1	55.61	625.58	40.65	72.62	63.08	211.897	41.82	182.825	56.31	147.021	60.28	392.685
IPO5_HUMAN	Importin-5 OS=Homo sapiens GN=IPO5 PE=1 SV=4	41.57	450.037	31.27	745.643	24.89	162.307	21.6	114.333	25.52	111.87	27.35	153.153
TBB5_HUMAN	Tubulin beta chain OS=Homo sapiens GN=TUBB PE=1 SV=2	55.18	2079.75	55.18	73.5586	46.62	671.214	41.22	278.745	37.84	577.089	43.02	624.444
BASI_HUMAN	Basigin OS=Homo sapiens GN=BSG PE=1 SV=2	31.43	395.974	24.42	6.6471	33.77	160.716	28.31	151.874	31.95	152.288	33.51	261.128
ACTA_HUMAN	Actin_ aortic smooth muscle OS=Homo sapiens GN=ACTA2 PE=1 SV=1	55.44	NaN	44.56	1.4155	48.28	NaN	59.95	NaN	51.72	NaN	44.83	NaN
PYGB_HUMAN	Glycogen phosphorylase_ brain form OS=Homo sapiens GN=PYGB PE=1 SV=5	48.28	355.829	16.96	134.054	41.52	123.332	44.84	61.2355	27.88	109.944	42.47	98.681
FKBP3_HUMAN	Peptidyl-prolyl cis-trans isomerase FKBP3 OS=Homo sapiens GN=FKBP3 PE=1 SV=1	46.88	301.216	41.52	128.883	44.2	56.6539	47.32	30.1868	39.73	24.3718	48.66	111.869
KAD1_HUMAN	Adenylate kinase isoenzyme 1 OS=Homo sapiens GN=AK1 PE=1 SV=3	51.03	148.743	64.43	146.007	41.24	51.7713	46.91	41.5899	30.41	79.2439	48.97	110.077
VIGLN_HUMAN	Vigilin OS=Homo sapiens GN=HDLBP PE=1 SV=2	40.38	445.866	23.34	99.223	45.19	60.4395	36.99	69.7009	32.65	70.4406	41.56	144.413
LRC59_HUMAN	Leucine-rich repeat-containing protein 59 OS=Homo sapiens GN=LRRC59 PE=1 SV=1	35.83	379.8	45.28	722.393	35.83	130	26.06	191.131	38.11	179.736	30.62	426.056
F120A_HUMAN	Constitutive coactivator of PPAR-gamma-like protein 1 OS=Homo sapiens GN=FAM120A PE=1 SV=2	27.37	149.408	23.61	60.9967	20.57	44.6541	12.25	17.1196	21.29	47.2338	21.47	99.3481
PPIA_HUMAN	Peptidyl-prolyl cis-trans isomerase A OS=Homo sapiens GN=PPIA PE=1 SV=2	50.3	1256.88	58.18	24.2739	73.33	394.447	65.45	180.822	46.06	469.747	53.94	723.361
SUV3_HUMAN	ATP-dependent RNA helicase SUPV3L1_ mitochondrial OS=Homo sapiens GN=SUPV3L1 PE=1 SV=1	28.37	61.2408	19.21	11.4824	23.28	42.9012	16.67	18.8931	20.74	24.8467	18.96	21.3632
RRS1_HUMAN	Ribosome biogenesis regulatory protein homolog OS=Homo sapiens GN=RRS1 PE=1 SV=2	51.51	107.688	31.78	11.8093	44.66	38.6749	31.78	26.805	46.03	36.9176	46.3	77.6535
H12_HUMAN	Histone H1.2 OS=Homo sapiens GN=HIST1H1C PE=1 SV=2	48.83	716.936	43.19	48.5396	60.09	22.7357	51.17	92.7433	45.54	46.1046	58.69	370.6
P5CR2_HUMAN	Pyrroline-5-carboxylate reductase 2 OS=Homo sapiens GN=PYCR2 PE=1 SV=1	30.63	268.55	47.81	14.9899	23.13	71.8546	23.13	35.6483	25.63	24.8472	35.63	108.84
LTOR1_HUMAN	Ragulator complex protein LAMTOR1 OS=Homo sapiens GN=LAMTOR1 PE=1 SV=2	59.01	98.1441	67.08	30.962	39.75	27.5821	47.2	18.7443	70.81	31.3081	54.04	51.6046
SQRD_HUMAN	Sulfide:quinone oxidoreductase_ mitochondrial OS=Homo sapiens GN=SQRDL PE=1 SV=1	40.89	245.316	32	7.5182	37.11	68.4812	24	52.1692	45.33	96.2686	36	187.518
SRSF6_HUMAN	Serine/arginine-rich splicing factor 6 OS=Homo sapiens GN=SRSF6 PE=1 SV=2	39.83	251.767	14.83	9.2202	26.45	31.6327	41.86	77.9024	43.02	90.7891	39.24	246.476
CHRD1_HUMAN	Cysteine and histidine-rich domain-containing protein 1 OS=Homo sapiens GN=CHORDC1 PE=1 SV=2	49.1	106.176	42.47	162.004	31.93	46.1724	34.64	131.922	28.01	225.595	31.63	225.734
NASP_HUMAN	Nuclear autoantigenic sperm protein OS=Homo sapiens GN=NAPE=1 SV=2	40.1	285.495	23.73	163.365	32.99	62.536	35.79	115.928	33.63	62.2352	29.57	189.304
SF3A1_HUMAN	Splicing factor 3A subunit 1 OS=Homo sapiens GN=SF3A1 PE=1 SV=1	49.94	238.484	45.02	356.61	38.08	65.0531	22.32	184.164	47.04	105.558	50.19	199.861
DKC1_HUMAN	H/ACA ribonucleoprotein complex subunit 4 OS=Homo sapiens GN=DKC1 PE=1 SV=3	38.52	180.578	40.66	208.798	43	31.451	9.14	18.5843	15.37	14.5718	13.62	16.8056
RLA0L_HUMAN	60S acidic ribosomal protein P0-like OS=Homo sapiens GN=RPLP0P6 PE=5 SV=1	45.11	39.77	52.05	1.2656	33.75	NaN	36.91	NaN	52.68	NaN	34.38	NaN
PRPS1_HUMAN	Ribose-phosphate pyrophosphokinase 1 OS=Homo sapiens GN=PRPS1 PE=1 SV=2	33.02	244.772	33.33	155.281	22.33	26.3019	42.77	48.9396	39.94	104.895	45.28	109.751
AASD1_HUMAN	Alanyl-tRNA editing protein Aarsd1 OS=Homo sapiens GN=AARSD1 PE=1 SV=2	30.1	20.4243	22.33	15.6394	17.72	12.0904	14.32	10.0307	27.67	20.3488	15.78	67.817
ACSL3_HUMAN	Long-chain-fatty-acid--CoA ligase 3 OS=Homo sapiens GN=ACSL3 PE=1 SV=3	39.31	293.249	14.31	59.4746	34.58	33.3286	20.56	30.4971	21.53	23.6244	28.33	42.9007
DNMT1_HUMAN	DNA (cytosine-5)-methyltransferase 1 OS=Homo sapiens GN=DNMT1 PE=1 SV=2	26.24	102.925	17.88	75.4022	21.84	49.3503	27.29	52.4267	19.68	60.5126	27.72	217.219
FLNA_HUMAN	Filamin-A OS=Homo sapiens GN=FLNA PE=1 SV=4	46.39	1014.22	29.39	769.62	48.55	240.449	38.95	199.692	46.24	348.147	41.71	394.813
SUCB2_HUMAN	Succinyl-CoA ligase [GDP-forming] subunit beta_ mitochondrial OS=Homo sapiens GN=SUCLG2 PE=1 SV=2	66.67	374.159	26.62	13.6766	63.19	94.0743	36.81	40.6155	43.98	61.7247	50.23	89.7065
PMM2_HUMAN	Phosphomannomutase 2 OS=Homo sapiens GN=PMM2 PE=1 SV=1	40.65	34.7289	30.89	3.443	36.99	9.6107	25.61	22.5139	34.55	81.7037	53.66	76.2491
UFD1_HUMAN	Ubiquitin fusion degradation protein 1 homolog OS=Homo sapiens GN=UFD1L PE=1 SV=3	53.09	340.246	27.69	4.6297	41.37	68.7364	48.86	54.1691	39.41	77.6432	48.53	156.451
IDH3A_HUMAN	Isocitrate dehydrogenase [NAD] subunit alpha_ mitochondrial OS=Homo sapiens GN=IDH3A PE=1 SV=1	43.44	363.99	25.96	103.009	33.61	96.0038	23.22	87.7568	22.13	170.449	44.54	261.923
H2A1D_HUMAN	Histone H2A type 1-D OS=Homo sapiens GN=HIST1H2AD PE=1 SV=2	35.38	NaN	33.08	NaN	44.62	NaN	36.92	NaN	35.38	NaN	30	NaN
CSK21_HUMAN	Casein kinase II subunit alpha OS=Homo sapiens GN=CSNK2A1 PE=1 SV=1	54.99	NaN	22.76	108.238	48.85	102.588	25.58	48.6509	34.27	NaN	42.71	NaN
GSHR_HUMAN	Glutathione reductase_ mitochondrial OS=Homo sapiens GN=GSR PE=1 SV=2	47.7	374.024	51.34	354.68	46.36	101.168	29.5	131.044	53.26	193.923	47.51	237.085
UN45A_HUMAN	Protein unc-45 homolog A OS=Homo sapiens GN=UNC45A PE=1 SV=1	31.46	162.125	20.44	7.1491	39.83	84.9207	25	49.8987	40.89	67.4796	33.16	92.7733
TSR1_HUMAN	Pre-rRNA-processing protein TSR1 homolog OS=Homo sapiens GN=TSR1 PE=1 SV=1	34.58	156.684	37.81	225.902	36.57	82.3662	23.51	70.386	29.48	66.7978	25.5	173.764
XRCC5_HUMAN	X-ray repair cross-complementing protein 5 OS=Homo sapiens GN=XRCC5 PE=1 SV=3	55.46	1037.89	29.78	368.532	50.96	304.635	34.15	353.008	56.42	362.508	43.17	662.716
VPS4B_HUMAN	Vacuolar protein sorting-associated protein 4B OS=Homo sapiens GN=VPS4B PE=1 SV=2	34.01	99.5622	37.84	64.0616	27.03	29.9333	36.26	29.4519	41.44	35.2159	56.08	57.8376
EIF3L_HUMAN	Eukaryotic translation initiation factor 3 subunit L OS=Homo sapiens GN=EIF3L PE=1 SV=1	50.18	482.228	43.97	296.546	65.96	127.711	50.71	136.935	44.33	149.149	48.58	204.363
RHOG_HUMAN	Rho-related GTP-binding protein RhoG OS=Homo sapiens GN=RHOG PE=1 SV=1	28.27	30.5054	14.66	7.3693	24.08	12.6868	22.51	19.4159	26.18	27.1203	34.03	24.7596
PLSI_HUMAN	Plastin-1 OS=Homo sapiens GN=PLS1 PE=1 SV=2	30.84	57.7077	26.23	5.7397	30.84	28.6987	27.82	21.7519	17.81	48.5754	29.09	39.9729
DDX47_HUMAN	Probable ATP-dependent RNA helicase DDX47 OS=Homo sapiens GN=DDX47 PE=1 SV=1	42.64	160	31.65	22.6226	34.73	35.3702	23.08	41.9234	31.87	82.6863	35.16	118.756
IDHP_HUMAN	Isocitrate dehydrogenase [NADP]_ mitochondrial OS=Homo sapiens GN=IDH2 PE=1 SV=2	42.92	412.48	14.82	53.1197	29.65	135.511	24.12	42.5227	33.85	43.3338	30.53	40.3433
TIM23_HUMAN	Mitochondrial import inner membrane translocase subunit Tim23 OS=Homo sapiens GN=TIMM23 PE=1 SV=1	66.03	172.327	11.96	NaN	43.54	NaN	19.14	7.0543	49.28	25.3309	52.15	73.8895
TBB2B_HUMAN	Tubulin beta-2B chain OS=Homo sapiens GN=TUBB2B PE=1 SV=1	64.04	NaN	64.04	NaN	48.31	6.1805	51.01	8.2609	44.94	NaN	40.67	NaN
RL22_HUMAN	60S ribosomal protein L22 OS=Homo sapiens GN=RPL22 PE=1 SV=2	38.28	594.859	45.31	32.947	58.59	50.563	28.13	182.172	21.88	254.193	32.03	379.727
PSD11_HUMAN	26S proteasome non-ATPase regulatory subunit 11 OS=Homo sapiens GN=PSMD11 PE=1 SV=3	53.32	565.08	46.92	320.696	52.84	219.452	39.1	55.6554	50.24	117.355	59.72	219.085
RS9_HUMAN	40S ribosomal protein S9 OS=Homo sapiens GN=RPS9 PE=1 SV=3	71.13	852.997	37.63	69.03	59.28	308.378	58.76	390.18	53.61	466.932	66.49	533.251
COTL1_HUMAN	Coactosin-like protein OS=Homo sapiens GN=COTL1 PE=1 SV=3	44.37	347.747	48.59	21.7781	43.66	76.1128	57.04	149.217	35.92	446.258	57.04	286.286
UBP14_HUMAN	Ubiquitin carboxyl-terminal hydrolase 14 OS=Homo sapiens GN=USP14 PE=1 SV=3	35.63	129.455	33	18.6092	27.33	85.5758	23.28	50.6581	25.3	122.113	31.58	133.466
AATM_HUMAN	Aspartate aminotransferase_ mitochondrial OS=Homo sapiens GN=GOT2 PE=1 SV=3	59.07	439.387	53.49	34.5041	29.07	85.1234	37.91	146.78	50.47	235.788	57.67	269.896
CNOT1_HUMAN	CCR4-NOT transcription complex subunit 1 OS=Homo sapiens GN=CNOT1 PE=1 SV=2	27.99	210.681	20.24	76.9379	18.31	31.4306	17.47	21.0825	19.07	214.034	23.91	89.9887
GTF2I_HUMAN	General transcription factor II-I OS=Homo sapiens GN=GTF2I PE=1 SV=2	33.17	110.497	20.64	57.5998	19.24	33.1572	22.95	73.1089	33.07	65.2312	36.17	104.797
TMEDA_HUMAN	Transmembrane emp24 domain-containing protein 10 OS=Homo sapiens GN=TMED10 PE=1 SV=2	47.95	222.259	47.03	99.7301	48.86	132.032	52.05	106.971	57.53	127.852	38.81	148.138
SC61B_HUMAN	Protein transport protein Sec61 subunit beta OS=Homo sapiens GN=SEC61B PE=1 SV=2	67.71	131.649	40.63	30.6509	36.46	82.3556	37.5	50.9194	67.71	88.6872	75	59.7237
OLA1_HUMAN	Obg-like ATPase 1 OS=Homo sapiens GN=OLA1 PE=1 SV=2	54.55	449.204	37.12	32.8579	34.6	135.463	53.54	147.279	40.91	243.806	39.9	393.479
DHX15_HUMAN	Putative pre-mRNA-splicing factor ATP-dependent RNA helicase DHX15 OS=Homo sapiens GN=DHX15 PE=1 SV=2	44.03	499.124	47.04	341.411	44.91	122.579	22.89	116.268	27.8	205.733	38.99	282.221
ANX11_HUMAN	Annexin A11 OS=Homo sapiens GN=ANXA11 PE=1 SV=1	22.77	393.163	24.36	114.761	39.21	168.438	23.17	67.2313	28.32	101.649	22.77	202.114
POTEF_HUMAN	POTE ankyrin domain family member F OS=Homo sapiens GN=POTEF PE=1 SV=2	38.88	2417.68	35.16	162.554	39.26	92.2216	42.14	41.1799	18.7	197.495	39.26	1694.47
SPCS3_HUMAN	Signal peptidase complex subunit 3 OS=Homo sapiens GN=SPCS3 PE=1 SV=1	27.22	159.113	8.33	2.8435	24.44	42.1506	26.11	43.159	42.78	70.4809	31.11	61.8476
LASP1_HUMAN	LIM and SH3 domain protein 1 OS=Homo sapiens GN=LASP1 PE=1 SV=2	50.57	321.726	52.49	31.9798	50.57	111.614	54.79	92.7085	55.17	178.821	65.13	226.137
IMDH2_HUMAN	Inosine-5'-monophosphate dehydrogenase 2 OS=Homo sapiens GN=IMPDH2 PE=1 SV=2	47.86	735	32.49	431.978	49.22	208.794	45.14	187.393	49.22	210.666	47.86	578.807
SEPT2_HUMAN	Septin-2 OS=Homo sapiens GN=SEPT2 PE=1 SV=1	65.1	279.21	46.81	102.667	58.45	82.8323	42.94	64.0904	57.34	74.2002	45.15	179.211
NUP98_HUMAN	Nuclear pore complex protein Nup98-Nup96 OS=Homo sapiens GN=NUP98 PE=1 SV=4	18.38	173.165	16.62	21.3733	22.23	103.246	17.72	41.1226	15.58	46.7864	19.1	91.9681
LKHA4_HUMAN	Leukotriene A-4 hydrolase OS=Homo sapiens GN=LTA4H PE=1 SV=2	59.74	561.745	35.84	260.089	43.21	113.696	38.95	79.7083	33.06	144.379	44.84	144.838
GSTO1_HUMAN	Glutathione S-transferase omega-1 OS=Homo sapiens GN=GSTO1 PE=1 SV=2	40.25	349.389	30.29	26.4741	31.12	92.2844	46.47	76.5085	45.23	156.867	48.55	196.833
HSP7C_HUMAN	Heat shock cognate 71 kDa protein OS=Homo sapiens GN=HSPA8 PE=1 SV=1	57.59	2960.2	41.8	1504.62	70.9	887.514	62.54	952.612	59.6	1262.95	60.06	2716.07
S10AG_HUMAN	Protein S100-A16 OS=Homo sapiens GN=S100A16 PE=1 SV=1	57.28	164.736	35.92	76.0904	41.75	35.0073	54.37	56.8326	49.51	37.8926	40.78	106.016
ZC3HE_HUMAN	Zinc finger CCCH domain-containing protein 14 OS=Homo sapiens GN=ZC3H14 PE=1 SV=1	24.46	45.0632	21.33	10.7936	33.42	60.9654	20.52	12.4441	33.02	29.208	22.42	58.1484
TBAL3_HUMAN	Tubulin alpha chain-like 3 OS=Homo sapiens GN=TUBAL3 PE=1 SV=2	9.42	31.5145	18.39	5.3519	8.3	9.5956	18.16	224.85	21.3	299.739	22.65	30.7897
PDIA3_HUMAN	Protein disulfide-isomerase A3 OS=Homo sapiens GN=PDIA3 PE=1 SV=4	60	1160.58	37.43	162.969	59.6	394.656	52.87	224.352	56.24	430.257	58.02	646.973
NIPS1_HUMAN	Protein NipSnap homolog 1 OS=Homo sapiens GN=NIPSNAP1 PE=1 SV=1	38.73	264.358	11.62	13.2173	22.54	29.0601	33.8	62.7381	30.28	25.9079	40.14	103.438
AAAS_HUMAN	Aladin OS=Homo sapiens GN=AAAS PE=1 SV=1	25.82	93.0008	15.75	4.5026	17.95	26.4156	18.68	33.083	23.81	55.7066	16.3	56.6971
SPB5_HUMAN	Serpin B5 OS=Homo sapiens GN=SERPINB5 PE=1 SV=2	70.4	251.348	48.8	12.9014	47.47	67.4387	47.2	32.2151	33.33	52.214	38.67	48.1868
G3P_HUMAN	Glyceraldehyde-3-phosphate dehydrogenase OS=Homo sapiens GN=GAPDH PE=1 SV=3	65.37	1456.14	58.51	772.17	55.82	536.025	70.75	570.01	41.19	874.428	59.4	1736.53
NOL11_HUMAN	Nucleolar protein 11 OS=Homo sapiens GN=NOL11 PE=1 SV=1	29.07	214.53	22.25	8.2829	26.84	74.6416	25.31	28.8726	20.03	45.5045	22.67	58.5541
AT2A2_HUMAN	Sarcoplasmic/endoplasmic reticulum calcium ATPase 2 OS=Homo sapiens GN=ATP2A2 PE=1 SV=1	30.33	418.896	12.67	5.1861	29.75	116.095	26.01	87.4785	27.16	118.111	26.2	261.161
CAN2_HUMAN	Calpain-2 catalytic subunit OS=Homo sapiens GN=CAPN2 PE=1 SV=6	30.29	415.753	18.86	31.4903	20	70.3603	14.29	36.6316	10.29	96.8542	25.43	140.645
GBF1_HUMAN	Golgi-specific brefeldin A-resistance guanine nucleotide exchange factor 1 OS=Homo sapiens GN=GBF1 PE=1 SV=2	22.43	151.584	18.02	165.227	18.56	45.5066	13.88	28.5159	14.58	42.5649	16.19	54.1221
H2B2D_HUMAN	Putative histone H2B type 2-D OS=Homo sapiens GN=HIST2H2BD PE=5 SV=3	14.63	NaN	48.17	NaN	25.61	NaN	17.68	NaN	13.41	NaN	14.02	NaN
TXND5_HUMAN	Thioredoxin domain-containing protein 5 OS=Homo sapiens GN=TXNDC5 PE=1 SV=2	40.05	521.504	17.13	48.6096	35.42	179.428	40.05	88.4897	33.56	156.354	33.8	221.317
UGDH_HUMAN	UDP-glucose 6-dehydrogenase OS=Homo sapiens GN=UGDH PE=1 SV=1	55.67	179.549	43.32	12.0872	41.3	91.1636	25.71	55.0276	37.65	67.9631	39.27	100.685
RS15A_HUMAN	40S ribosomal protein S15a OS=Homo sapiens GN=RPS15A PE=1 SV=2	69.23	917.704	64.62	95.068	66.92	267.478	63.08	397.912	76.15	441.723	68.46	916.479
TSN_HUMAN	Translin OS=Homo sapiens GN=TSN PE=1 SV=1	48.68	70.2434	45.61	131.996	22.37	64.682	35.09	21.9305	34.65	114.079	36.84	67.3343
K2C8_HUMAN	Keratin_ type II cytoskeletal 8 OS=Homo sapiens GN=KRT8 PE=1 SV=7	82.4	3032.07	36.02	128.382	87.58	937.675	67.29	554.081	75.36	860.387	75.78	1609.24
TBA1C_HUMAN	Tubulin alpha-1C chain OS=Homo sapiens GN=TUBA1C PE=1 SV=1	54.12	403.317	43.21	NaN	44.99	NaN	33.63	NaN	34.08	NaN	56.79	NaN
IGBP1_HUMAN	Immunoglobulin-binding protein 1 OS=Homo sapiens GN=IGBP1 PE=1 SV=1	49.26	141.784	30.97	25.4163	30.38	10.0694	28.61	6.5852	31.56	35.9375	38.64	31.1422
DDB1_HUMAN	DNA damage-binding protein 1 OS=Homo sapiens GN=DDB1 PE=1 SV=1	38.86	473.919	27.28	248.841	28.16	94.8075	36.84	124.183	29.74	184.58	35.96	203.278
AT1A3_HUMAN	Sodium/potassium-transporting ATPase subunit alpha-3 OS=Homo sapiens GN=ATP1A3 PE=1 SV=3	23.99	26.8421	23.2	7.2792	39.19	6.7446	15.6	1.0121	22.11	0.8215	20.34	7.603
G3PT_HUMAN	Glyceraldehyde-3-phosphate dehydrogenase_ testis-specific OS=Homo sapiens GN=GAPDHS PE=1 SV=2	28.92	131.168	30.39	3.7186	13.97	1.7384	15.69	21.7532	23.28	49.1019	12.01	12.055
EMD_HUMAN	Emerin OS=Homo sapiens GN=EMD PE=1 SV=1	55.51	139.948	34.25	34.6981	50.79	77.503	33.86	37.7056	42.91	49.6025	45.28	132.334
SF3B6_HUMAN	Splicing factor 3B subunit 6 OS=Homo sapiens GN=SF3B6 PE=1 SV=1	59.2	226.265	8.8	2.3365	48	71.816	43.2	5.2137	34.4	66.721	58.4	51.2643
AP2S1_HUMAN	AP-2 complex subunit sigma OS=Homo sapiens GN=AP2S1 PE=1 SV=2	25.35	208.794	38.03	5.456	19.72	36.7706	22.54	24.6672	24.65	18.0018	19.72	43.5889
VATA_HUMAN	V-type proton ATPase catalytic subunit A OS=Homo sapiens GN=ATP6V1A PE=1 SV=2	44.73	276.325	30.15	18.8304	36.79	59.3428	38.57	52.182	27.07	53.5365	41.82	159.758
PFD6_HUMAN	Prefoldin subunit 6 OS=Homo sapiens GN=PFDN6 PE=1 SV=1	37.98	104.665	51.16	5.9002	60.47	88.0886	49.61	61.0244	24.81	116.555	44.96	85.2932
M3K1_HUMAN	Mitogen-activated protein kinase kinase kinase 1 OS=Homo sapiens GN=MAP3K1 PE=1 SV=4	12.96	339.511	24.14	9.9765	14.42	17.2301	8.33	1.5131	13.16	172.721	4.83	74.6828
RBM26_HUMAN	RNA-binding protein 26 OS=Homo sapiens GN=RBM26 PE=1 SV=3	22.64	180.557	12.02	5.953	22.64	33.3846	18.07	22.9424	19.46	38.3011	17.18	52.0603
UBXN7_HUMAN	UBX domain-containing protein 7 OS=Homo sapiens GN=UBXN7 PE=1 SV=2	34.76	108.747	11.25	2.9214	27.61	37.6453	17.79	12.4111	19.63	46.1651	26.99	28.7744
HS90A_HUMAN	Heat shock protein H90-alpha OS=Homo sapiens GN=HSP90AA1 PE=1 SV=5	58.47	1897.34	48.77	570.035	60.38	376.559	66.39	680.86	51.09	1447.89	49.86	1129.66
TCPH_HUMAN	T-complex protein 1 subunit eta OS=Homo sapiens GN=CCT7 PE=1 SV=2	43.83	622.056	45.86	1254.88	55.62	282.284	40.15	209.027	43.65	296.026	44.57	543.478
LONM_HUMAN	Lon protease homolog_ mitochondrial OS=Homo sapiens GN=LONP1 PE=1 SV=2	39.42	234.38	27.53	54.0703	24.5	73.6606	20.75	63.9242	35.77	103.745	36.18	96.282
MCF2L_HUMAN	Guanine nucleotide exchange factor DBS OS=Homo sapiens GN=MCF2L PE=1 SV=2	23.22	164.277	19.53	8.8232	20.4	22.1096	15.3	34.8797	13.19	44.7165	25.15	148.928
ANXA3_HUMAN	Annexin A3 OS=Homo sapiens GN=ANXA3 PE=1 SV=3	70.28	1028.38	51.7	70.9894	71.83	407.736	55.73	134.069	61.61	141.021	65.94	337.822
CDK1_HUMAN	Cyclin-dependent kinase 1 OS=Homo sapiens GN=CDK1 PE=1 SV=3	70.03	183.415	22.9	23.03	78.79	65.0847	50.84	80.1949	42.42	95.8161	73.74	303.864
ABCF2_HUMAN	ATP-binding cassette sub-family F member 2 OS=Homo sapiens GN=ABCF2 PE=1 SV=2	35.31	231.258	19.9	8.2324	37.24	41.7462	44.94	35.7128	43.5	48.3455	51.69	174.155
ARL2_HUMAN	ADP-ribosylation factor-like protein 2 OS=Homo sapiens GN=ARL2 PE=1 SV=4	59.78	69.4715	22.28	2.9586	50.54	32.9223	32.61	135.424	51.09	33.7757	38.04	23.9615
SYNC_HUMAN	Asparagine--tRNA ligase_ cytoplasmic OS=Homo sapiens GN=NARS PE=1 SV=1	42.34	359.938	37.23	139.974	29.01	154.051	33.76	99.4372	38.5	174.645	35.22	273.125
TBB4A_HUMAN	Tubulin beta-4A chain OS=Homo sapiens GN=TUBB4A PE=1 SV=2	71.17	259.584	56.53	79.8597	48.87	135.2	53.15	47.3665	48.65	185.56	49.55	78.4023
NSF1C_HUMAN	NSFL1 cofactor p47 OS=Homo sapiens GN=NSFL1C PE=1 SV=2	67.3	336.588	32.43	25.1075	65.95	77.0569	70.81	62.8441	80.27	112.839	73.51	150.617
OGA_HUMAN	Protein O-GlcNAcase OS=Homo sapiens GN=MGEA5 PE=1 SV=2	25	89.7992	10.48	10.226	27.07	26.9154	15.94	24.0559	24.56	82.4399	21.62	55.7251
4F2_HUMAN	4F2 cell-surface antigen heavy chain OS=Homo sapiens GN=SLC3A2 PE=1 SV=3	43.02	634.588	40.48	403.585	51.43	117.703	51.75	122.769	30.48	123.559	40.95	256.84
FBRL_HUMAN	rRNA 2'-O-methyltransferase fibrillarin OS=Homo sapiens GN=FBL PE=1 SV=2	45.79	445.463	43.61	37.288	37.38	127.081	43.61	153.581	46.73	259.563	45.79	277.583
PESC_HUMAN	Pescadillo homolog OS=Homo sapiens GN=PES1 PE=1 SV=1	22.79	108.903	26.36	116.731	33.84	59.9782	35.54	62.701	22.79	71.33	34.35	168.19
KRR1_HUMAN	KRR1 small subunit processome component homolog OS=Homo sapiens GN=KRR1 PE=1 SV=4	41.73	104.056	30.18	7.5853	33.07	62.6965	22.57	35.4335	19.95	42.0612	28.61	182.198
ASNS_HUMAN	Asparagine synthetase [glutamine-hydrolyzing] OS=Homo sapiens GN=ASNS PE=1 SV=4	46.35	867.927	43.32	392.802	41.53	188.231	44.21	115.756	52.23	212.623	48.31	194.303
DDX1_HUMAN	ATP-dependent RNA helicase DDX1 OS=Homo sapiens GN=DDX1 PE=1 SV=2	37.3	572.203	40.27	136.06	34.46	128.018	20.95	53.3256	36.22	211.733	30.27	183.017
DAAF5_HUMAN	Dynein assembly factor 5_ axonemal OS=Homo sapiens GN=HEATR2 PE=1 SV=4	20.94	85.5765	24.8	27.0553	22.69	12.5574	20.94	17.9487	19.3	22.0654	18.71	35.466
RAB3B_HUMAN	Ras-related protein Rab-3B OS=Homo sapiens GN=RAB3B PE=1 SV=2	55.25	26.2203	24.2	2.4241	50.68	7.8954	20.55	9.8277	12.79	NaN	34.7	13.1729
MCM7_HUMAN	DNA replication licensing factor MCM7 OS=Homo sapiens GN=MCM7 PE=1 SV=4	67.73	360.981	31.57	69.8474	41.86	151.637	52.29	86.7754	52.57	181.013	48.82	331.69
MSMO1_HUMAN	Methylsterol monooxygenase 1 OS=Homo sapiens GN=MSMO1 PE=1 SV=1	11.26	60.104	11.26	3.5433	9.56	21.1856	24.23	9.8681	8.53	13.9982	12.97	24.2659
SCOT1_HUMAN	Succinyl-CoA:3-ketoacid coenzyme A transferase 1_ mitochondrial OS=Homo sapiens GN=OXCT1 PE=1 SV=1	41.15	76.7523	13.85	15.0398	18.46	26.2018	23.27	40.0769	18.65	31.9113	31.92	66.4155
AT2A1_HUMAN	Sarcoplasmic/endoplasmic reticulum calcium ATPase 1 OS=Homo sapiens GN=ATP2A1 PE=1 SV=1	21.08	26.8336	11.89	19.8509	11.19	3.4298	18.28	69.1277	18.18	16.4081	16.98	6.4548
RM38_HUMAN	39S ribosomal protein L38_ mitochondrial OS=Homo sapiens GN=MRPL38 PE=1 SV=2	29.47	105.67	23.16	43.7854	16.84	30.2172	30.26	19.5495	22.11	20.2575	15	27.401
ADT1_HUMAN	ADP/ATP translocase 1 OS=Homo sapiens GN=SLC25A4 PE=1 SV=4	40.6	19.5275	61.74	1.0404	46.31	26.5951	51.68	24.3649	49.33	123.198	44.3	74.7708
WDR12_HUMAN	Ribosome biogenesis protein WDR12 OS=Homo sapiens GN=WDR12 PE=1 SV=2	43.03	202.069	45.63	133.397	50.35	52.1327	28.13	58.6411	22.7	35.8553	30.02	122.932
RS11_HUMAN	40S ribosomal protein S11 OS=Homo sapiens GN=RPS11 PE=1 SV=3	46.84	846.602	37.34	434.71	36.71	316.859	20.89	246.593	33.54	403.404	36.71	630.728
IMA1_HUMAN	Importin subunit alpha-1 OS=Homo sapiens GN=KPNA2 PE=1 SV=1	33.84	227.973	15.5	9.0849	18.9	76.2975	18.53	228.606	34.22	371.918	48.39	361.909
CHD4_HUMAN	Chromodomain-helicase-DNA-binding protein 4 OS=Homo sapiens GN=CHD4 PE=1 SV=2	31.01	136.978	19.67	76.2333	30.81	37.916	25.94	67.1696	23.59	63.2023	32.27	199.338
SYFA_HUMAN	Phenylalanine--tRNA ligase alpha subunit OS=Homo sapiens GN=FARSA PE=1 SV=3	51.38	146.572	25.79	38.0768	51.38	60.696	25.39	49.4275	43.9	44.8521	36.02	72.3576
TPIS_HUMAN	Triosephosphate isomerase OS=Homo sapiens GN=TPI1 PE=1 SV=3	64.69	1220.86	51.75	218.293	52.8	483.628	43.71	515.139	40.91	710.446	47.9	1123.28
RAN_HUMAN	GTP-binding nuclear protein Ran OS=Homo sapiens GN=RAN PE=1 SV=3	49.54	1159.85	45.37	229.358	47.69	441.21	46.3	317.963	50	785.165	51.85	749.435
HNRPL_HUMAN	Heterogeneous nuclear ribonucleoprotein L OS=Homo sapiens GN=HNRNPL PE=1 SV=2	50.76	1091.21	38.2	26.5842	55.69	208.71	48.56	185.163	55.35	541.807	41.77	607.987
DPP9_HUMAN	Dipeptidyl peptidase 9 OS=Homo sapiens GN=DPP9 PE=1 SV=3	16.45	62.1257	15.99	15.994	19.7	23.8977	13.09	20.3113	12.05	22.7983	30.59	44.9776
1433T_HUMAN	14-3-3 protein theta OS=Homo sapiens GN=YWHAQ PE=1 SV=1	48.16	567.846	37.96	223.77	52.65	256.645	41.22	86.4331	59.18	222.661	46.53	295.82
KAD3_HUMAN	GTP:AMP phosphotransferase AK3_ mitochondrial OS=Homo sapiens GN=AK3 PE=1 SV=4	51.98	88.1066	27.75	46.3007	62.56	38.2097	35.24	19.427	42.29	26.3856	60.79	58.423
NACAM_HUMAN	Nascent polypeptide-associated complex subunit alpha_ muscle-specific form OS=Homo sapiens GN=NACA PE=1 SV=1	29.69	764.454	43.21	90.1153	47.45	217.886	25.79	151.18	33.49	136.882	30.27	541.961
ASPH_HUMAN	Aspartyl/asparaginyl beta-hydroxylase OS=Homo sapiens GN=ASPH PE=1 SV=3	35.36	110.854	20.98	35.9296	37.47	54.3094	23.88	109.153	25.33	105.431	27.7	100.645
GPDM_HUMAN	Glycerol-3-phosphate dehydrogenase_ mitochondrial OS=Homo sapiens GN=GPD2 PE=1 SV=3	44.7	340.961	19.53	3.1786	39.48	96.4379	30.81	168.141	43.74	79.0483	44.02	106.655
CUL3_HUMAN	Cullin-3 OS=Homo sapiens GN=CUL3 PE=1 SV=2	43.88	84.4568	19.92	15.6792	31.38	65.3587	25.91	35.9218	26.69	64.0976	22.27	81.0922
COR1C_HUMAN	Coronin-1C OS=Homo sapiens GN=CORO1C PE=1 SV=1	33.12	268.788	21.52	17.6414	10.13	101.89	13.92	57.712	18.35	86.1162	31.22	101.572
NU155_HUMAN	Nuclear pore complex protein Nup155 OS=Homo sapiens GN=NUP155 PE=1 SV=1	35.08	277.6	24.44	47.9872	29.48	106.538	20.13	46.385	23.51	105.295	23.58	110.668
ACSF3_HUMAN	Acyl-CoA synthetase family member 3_ mitochondrial OS=Homo sapiens GN=ACSF3 PE=1 SV=3	27.6	117.823	25.69	93.1954	23.09	77.4077	15.45	18.1184	13.72	53.9038	20.31	21.897
MAP11_HUMAN	Methionine aminopeptidase 1 OS=Homo sapiens GN=METAP1 PE=1 SV=2	43.26	121.069	46.89	32.9618	9.59	43.3371	23.06	31.091	21.5	52.5196	27.98	90.9352
AMPB_HUMAN	Aminopeptidase B OS=Homo sapiens GN=RNPEP PE=1 SV=2	22.46	99.1012	18.92	56.1148	17.85	36.6075	16.62	29.715	24.46	71.7974	20.46	154.195
SC24C_HUMAN	Protein transport protein Sec24C OS=Homo sapiens GN=SEC24C PE=1 SV=3	18.46	114.801	16.36	45.0006	22.3	15.3405	11.61	20.6509	12.34	60.1047	14.72	84.7238
NAA10_HUMAN	N-alpha-acetyltransferase 10 OS=Homo sapiens GN=NAA10 PE=1 SV=1	56.17	279.825	50.21	13.9535	61.28	71.0478	47.66	66.9141	40	120.983	50.21	148.576
MATR3_HUMAN	Matrin-3 OS=Homo sapiens GN=MATR3 PE=1 SV=2	41.44	291.739	38.72	448.494	42.5	129.94	37.78	140.636	46.04	205.449	40.5	364.419
CATA_HUMAN	Catalase OS=Homo sapiens GN=CAT PE=1 SV=3	33.02	129.605	34.35	22.0386	37.38	44.9128	29.22	72.3129	42.69	95.1155	30.36	101.503
SLIRP_HUMAN	SRA stem-loop-interacting RNA-binding protein_ mitochondrial OS=Homo sapiens GN=SLIRP PE=1 SV=1	55.05	395.288	77.98	163.598	12.84	195.376	57.8	97.9889	42.2	104.799	69.72	153.866
EIF3D_HUMAN	Eukaryotic translation initiation factor 3 subunit D OS=Homo sapiens GN=EIF3D PE=1 SV=1	33.03	337.375	37.41	105.08	26.46	85.0178	22.81	120.884	28.47	204.009	27.55	172.511
RL32_HUMAN	60S ribosomal protein L32 OS=Homo sapiens GN=RPL32 PE=1 SV=2	35.56	265.816	28.15	32.1254	18.52	13.261	36.3	137.875	16.3	84.3387	57.04	129.186
MIPEP_HUMAN	Mitochondrial intermediate peptidase OS=Homo sapiens GN=MIPEP PE=1 SV=2	38.15	137.789	23.84	20.7293	23	24.8478	24.96	25.4273	31.14	29.1047	25.67	39.3462
SEPT7_HUMAN	Septin-7 OS=Homo sapiens GN=SEPT7 PE=1 SV=2	33.64	136.332	29.29	7.8893	32.49	38.2088	29.75	61.9446	38.67	51.0761	30.89	159.578
EFHD2_HUMAN	EF-hand domain-containing protein D2 OS=Homo sapiens GN=EFHD2 PE=1 SV=1	56.67	115.093	27.92	8.8415	39.58	48.6283	33.33	38.6357	37.5	69.3365	48.33	30.5586
KS6A3_HUMAN	Ribosomal protein S6 kinase alpha-3 OS=Homo sapiens GN=RPS6KA3 PE=1 SV=1	32.84	46.8529	28.38	3.9081	28.92	19.0077	28.24	22.0323	29.19	22.1221	32.03	36.9674
EIF3I_HUMAN	Eukaryotic translation initiation factor 3 subunit I OS=Homo sapiens GN=EIF3I PE=1 SV=1	40	285.032	37.85	243.784	43.69	77.0373	42.46	112.231	51.38	164.161	63.08	235.731
NDUS1_HUMAN	NADH-ubiquinone oxidoreductase 75 kDa subunit_ mitochondrial OS=Homo sapiens GN=NDUFS1 PE=1 SV=3	56.4	229.872	37.83	169.718	63.27	121.078	27.65	49.0033	37.28	40.5304	37.41	115.133
ACTH_HUMAN	Actin_ gamma-enteric smooth muscle OS=Homo sapiens GN=ACTG2 PE=1 SV=1	46.01	NaN	36.7	NaN	38.56	NaN	60.11	NaN	51.86	NaN	38.56	NaN
MBB1A_HUMAN	Myb-binding protein 1A OS=Homo sapiens GN=MYBBP1A PE=1 SV=2	33.36	340.352	29.67	163.85	24.02	82.0498	21.84	52.7217	23.04	66.8134	22.89	110.207
TOP1_HUMAN	DNA topoisomerase 1 OS=Homo sapiens GN=TOP1 PE=1 SV=2	38.43	514.176	36.34	24.453	33.07	124.384	35.82	154.999	42.35	265.201	45.88	373.677
ATAD2_HUMAN	ATPase family AAA domain-containing protein 2 OS=Homo sapiens GN=ATAD2 PE=1 SV=1	20.14	68.3452	16.76	32.4637	24.03	10.2991	29.14	12.4601	21.08	21.5897	23.67	52.1196
FCL_HUMAN	GDP-L-fucose synthase OS=Homo sapiens GN=TSTA3 PE=1 SV=1	28.35	81.5929	46.11	11.4693	24.92	47.9635	30.84	27.1634	34.58	37.4608	44.86	120.143
DC1L1_HUMAN	Cytoplasmic dynein 1 light intermediate chain 1 OS=Homo sapiens GN=DYNC1LI1 PE=1 SV=3	35.95	112.262	33.27	45.1579	43.79	33.0775	21.61	31.0411	31.17	49.2495	41.87	118.912
RS3A_HUMAN	40S ribosomal protein S3a OS=Homo sapiens GN=RPS3A PE=1 SV=2	63.26	1144.1	35.61	32.9322	55.3	387.901	67.8	396.19	52.27	601.964	64.02	998.717
TBA4A_HUMAN	Tubulin alpha-4A chain OS=Homo sapiens GN=TUBA4A PE=1 SV=1	52.01	1228.29	40.18	790.659	37.72	535.199	24.78	630.606	20.76	NaN	30.58	NaN
IF5AL_HUMAN	Eukaryotic translation initiation factor 5A-1-like OS=Homo sapiens GN=EIF5AL1 PE=1 SV=2	21.43	NaN	21.43	NaN	21.43	NaN	32.47	NaN	39.61	NaN	48.05	NaN
DDX54_HUMAN	ATP-dependent RNA helicase DDX54 OS=Homo sapiens GN=DDX54 PE=1 SV=2	37.68	139.346	20.2	34.0019	21.23	16.8717	22.7	20.3278	18.62	23.3612	26.22	193.151
HNRC1_HUMAN	Heterogeneous nuclear ribonucleoprotein C-like 1 OS=Homo sapiens GN=HNRNPCL1 PE=1 SV=1	61.09	2.6903	31.74	0.3148	49.83	1.0312	51.19	1.7173	47.1	2.8667	54.61	2.0424
HSP72_HUMAN	Heat shock-related 70 kDa protein 2 OS=Homo sapiens GN=HSPA2 PE=1 SV=1	53.05	30.8822	36.15	4.2323	60.88	19.254	38.5	2.2267	46.48	10.356	43.51	1.7911
CLIC1_HUMAN	Chloride intracellular channel protein 1 OS=Homo sapiens GN=CLIC1 PE=1 SV=4	34.85	1563.43	41.08	85.865	40.25	434.812	41.91	243.083	46.06	182.285	33.2	640.356
FUMH_HUMAN	Fumarate hydratase_ mitochondrial OS=Homo sapiens GN=FH PE=1 SV=3	61.57	338.837	17.65	36.7207	53.14	112.528	48.24	67.4605	39.61	82.1181	35.88	119.501
PSMD3_HUMAN	26S proteasome non-ATPase regulatory subunit 3 OS=Homo sapiens GN=PSMD3 PE=1 SV=2	66.67	523.166	53.93	53.8185	62.73	179.219	42.51	158.166	62.73	227.486	57.49	265.131
K1C9_HUMAN	Keratin_ type I cytoskeletal 9 OS=Homo sapiens GN=KRT9 PE=1 SV=3	62.76	766.275	49.44	29.7736	58.11	187.58	64.21	265.972	61.32	246.724	55.38	368.358
NDRG1_HUMAN	Protein NDRG1 OS=Homo sapiens GN=NDRG1 PE=1 SV=1	44.16	409.71	25.89	33.9709	29.44	56.5404	24.37	38.6612	41.12	92.9978	38.58	120.717
RGPD3_HUMAN	RanBP2-like and GRIP domain-containing protein 3 OS=Homo sapiens GN=RGPD3 PE=2 SV=2	28.95	30.2391	22.01	66.0896	19.85	8.9045	17.24	14.998	16.15	16.65	22.58	131.999
TBA8_HUMAN	Tubulin alpha-8 chain OS=Homo sapiens GN=TUBA8 PE=1 SV=1	37.64	155.026	28.51	460.513	43.43	35.7646	15.59	NaN	22.27	1334.56	32.29	1733.78
U5S1_HUMAN	116 kDa U5 small nuclear ribonucleoprotein component OS=Homo sapiens GN=EFTUD2 PE=1 SV=1	46.19	448.548	38.58	96.4813	41.77	137.125	30.97	100.343	41.36	215.775	45.88	230.968
UGGG1_HUMAN	UDP-glucose:glycoprotein glucosyltransferase 1 OS=Homo sapiens GN=UGGT1 PE=1 SV=3	28.75	105.596	19.16	155.002	22.19	38.5476	15.31	31.3651	20	29.9745	18.14	58.8546
MYO6_HUMAN	Unconventional myosin-VI OS=Homo sapiens GN=MYO6 PE=1 SV=4	32.07	142.245	27.05	252.977	19.47	46.545	19.55	44.8118	24.19	102.553	27.98	82.7389
ILF2_HUMAN	Interleukin enhancer-binding factor 2 OS=Homo sapiens GN=ILF2 PE=1 SV=2	44.36	377.365	43.33	354.055	54.36	212.761	40	99.8637	42.82	233.643	47.18	292.111
GANAB_HUMAN	Neutral alpha-glucosidase AB OS=Homo sapiens GN=GANAB PE=1 SV=3	38.77	731.817	36.97	411.352	47.78	205.118	32.73	129.28	35.81	219.949	29.13	259.151
AL9A1_HUMAN	4-trimethylaminobutyraldehyde dehydrogenase OS=Homo sapiens GN=ALDH9A1 PE=1 SV=3	34.41	107.183	14.57	20.7036	22.67	18.0988	18.42	52.6511	19.64	35.5752	29.15	82.6647
MARE2_HUMAN	Microtubule-associated protein RP/EB family member 2 OS=Homo sapiens GN=MAPRE2 PE=1 SV=1	33.33	77.4119	22.02	0.3735	34.25	15.4306	16.51	11.9625	15.29	3.942	16.21	14.738
DDX46_HUMAN	Probable ATP-dependent RNA helicase DDX46 OS=Homo sapiens GN=DDX46 PE=1 SV=2	52.18	301.158	29.87	16.8417	47.72	89.8848	51.99	70.0209	45.1	108.792	42.58	177.55
HNRC3_HUMAN	Heterogeneous nuclear ribonucleoprotein C-like 3 OS=Homo sapiens GN=HNRNPCL3 PE=2 SV=1	33.79	NaN	24.57	0.246	34.47	0.4734	35.15	0.4078	39.59	0.6528	40.96	NaN
CKAP5_HUMAN	Cytoskeleton-associated protein 5 OS=Homo sapiens GN=CKAP5 PE=1 SV=3	35.04	127.384	30.81	99.6483	21.06	51.4477	26.92	75.2174	25.25	71.6923	36.27	143.323
G6PI_HUMAN	Glucose-6-phosphate isomerase OS=Homo sapiens GN=GPI PE=1 SV=4	55.73	1048.95	43.37	826.065	42.83	448.149	50	314.734	58.42	519.226	75.27	667.958
DDX5_HUMAN	Probable ATP-dependent RNA helicase DDX5 OS=Homo sapiens GN=DDX5 PE=1 SV=1	52.93	510.387	36.97	31.4517	51.95	136.738	34.2	120.159	46.09	229.893	40.72	611.598
RBM14_HUMAN	RNA-binding protein 14 OS=Homo sapiens GN=RBM14 PE=1 SV=2	45.44	218.101	31.84	112.444	20.93	65.0127	25.26	91.3518	36.02	185.019	30.64	250.022
ACPH_HUMAN	Acylamino-acid-releasing enzyme OS=Homo sapiens GN=APEH PE=1 SV=4	35.93	584.531	17.62	77.9733	24.86	113.136	23.91	65.2314	27.87	107.947	28.83	123.987
STAT1_HUMAN	Signal transducer and activator of transcription 1-alpha/beta OS=Homo sapiens GN=STAT1 PE=1 SV=2	48.93	128.015	27.47	142.936	22.4	76.2589	27.07	40.4652	35.47	71.1282	44.67	83.7033
CN37_HUMAN	2'_3'-cyclic-nucleotide 3'-phosphodiesterase OS=Homo sapiens GN=CNP PE=1 SV=2	61.52	88.8192	37.53	12.0555	21.62	22.3747	35.63	26.5729	19.95	66.6096	28.98	57.0285
H2A2A_HUMAN	Histone H2A type 2-A OS=Homo sapiens GN=HIST2H2AA3 PE=1 SV=3	40	NaN	37.69	NaN	49.23	NaN	36.92	NaN	40	NaN	34.62	NaN
DLDH_HUMAN	Dihydrolipoyl dehydrogenase_ mitochondrial OS=Homo sapiens GN=DLD PE=1 SV=2	34.38	297.734	34.58	595.423	34.38	74.1279	28.88	62.2141	34.58	68.5539	27.11	241.754
2A5D_HUMAN	Serine/threonine-protein phosphatase 2A 56 kDa regulatory subunit delta isoform OS=Homo sapiens GN=PPP2R5D PE=1 SV=1	34.39	120.553	7.48	9.4319	28.9	34.8163	19.27	27.412	30.56	27.7135	28.07	25.8273
PRDX2_HUMAN	Peroxiredoxin-2 OS=Homo sapiens GN=PRDX2 PE=1 SV=5	46.97	1045.9	35.86	25.1623	40.4	251.953	54.04	321.306	47.98	279.695	48.48	566.393
RS2_HUMAN	40S ribosomal protein S2 OS=Homo sapiens GN=RPS2 PE=1 SV=2	59.04	929.766	44.37	278.024	57.68	281.215	59.39	404.152	43.69	767.779	50.85	1176.33
PRS4_HUMAN	26S protease regulatory subunit 4 OS=Homo sapiens GN=PSMC1 PE=1 SV=1	50.68	478.241	20	17.1481	64.09	144.946	26.59	68.4382	58.18	187.826	57.5	181.767
PTBP1_HUMAN	Polypyrimidine tract-binding protein 1 OS=Homo sapiens GN=PTBP1 PE=1 SV=1	42.18	528.663	53.67	354.202	25.61	172.143	33.9	211.563	36.72	227.095	41.62	378.253
IF5_HUMAN	Eukaryotic translation initiation factor 5 OS=Homo sapiens GN=EIF5 PE=1 SV=2	53.36	240.623	17.63	12.255	25.06	106.434	37.35	23.6538	23.2	48.5589	38.52	105.278
TBB4B_HUMAN	Tubulin beta-4B chain OS=Homo sapiens GN=TUBB4B PE=1 SV=1	61.8	637.299	54.83	61.4469	44.94	722.52	38.43	3.8226	36.4	60.1556	42.02	399.885
HNRH2_HUMAN	Heterogeneous nuclear ribonucleoprotein H2 OS=Homo sapiens GN=HNRNPH2 PE=1 SV=1	42.09	577.048	11.58	NaN	44.1	101.156	36.75	48.6456	40.53	56.4505	34.74	194.97
SYEM_HUMAN	Probable glutamate--tRNA ligase_ mitochondrial OS=Homo sapiens GN=EARS2 PE=1 SV=2	33.84	38.8566	35.95	3.9675	33.46	8.6709	26.77	14.898	17.21	8.7607	24.28	50.5343
HNRPK_HUMAN	Heterogeneous nuclear ribonucleoprotein K OS=Homo sapiens GN=HNRNPK PE=1 SV=1	57.24	1162.59	42.33	106.599	52.7	403.001	55.72	378.488	51.84	512.913	57.45	814.666
RAB8B_HUMAN	Ras-related protein Rab-8B OS=Homo sapiens GN=RAB8B PE=1 SV=2	61.35	22.1149	27.54	1.0557	50.72	22.679	42.51	59.8337	34.78	3.1216	45.41	23.4227
PSB6_HUMAN	Proteasome subunit beta type-6 OS=Homo sapiens GN=PSMB6 PE=1 SV=4	38.91	271.534	16.74	21.6557	45.19	51.8545	19.67	52.9495	24.27	130.121	21.34	141.846
K0020_HUMAN	Pumilio domain-containing protein KIAA0020 OS=Homo sapiens GN=KIAA0020 PE=1 SV=3	28.4	115.547	21.76	37.8292	20.83	28.7786	24.69	21.5804	31.02	75.5991	29.78	45.6852
TFR1_HUMAN	Transferrin receptor protein 1 OS=Homo sapiens GN=TFRC PE=1 SV=2	39.87	389.806	51.71	169.265	39.74	95.8842	34.87	85.669	32.11	93.2845	39.08	217.738
SRP14_HUMAN	Signal recognition particle 14 kDa protein OS=Homo sapiens GN=SRP14 PE=1 SV=2	75	409.659	81.62	15.3904	64.71	68.9687	37.5	4.0291	41.18	32.2418	44.85	182.248
DCXR_HUMAN	L-xylulose reductase OS=Homo sapiens GN=DCXR PE=1 SV=2	38.52	205.006	37.3	173.381	23.36	35.1038	48.77	35.7647	43.85	44.258	29.51	71.8897
LEG1_HUMAN	Galectin-1 OS=Homo sapiens GN=LGALS1 PE=1 SV=2	35.56	691.437	37.78	90.6763	40	311.495	19.26	239.645	25.19	279.384	41.48	545.753
GMPPA_HUMAN	Mannose-1-phosphate guanyltransferase alpha OS=Homo sapiens GN=GMPPA PE=1 SV=1	23.57	59.9476	21.67	41.2559	20.24	10.2355	14.29	15.1831	29.76	23.4058	25.71	30.0464
TPD54_HUMAN	Tumor protein D54 OS=Homo sapiens GN=TPD52L2 PE=1 SV=2	49.03	260.216	57.77	235.859	71.84	77.6346	34.47	56.4101	54.85	87.1557	32.52	187.255
SEPT8_HUMAN	Septin-8 OS=Homo sapiens GN=SEPT8 PE=1 SV=4	41.2	72.7782	17.39	0.6201	32.09	62.681	30.02	63.6374	30.85	13.385	31.47	47.6589
NUCL_HUMAN	Nucleolin OS=Homo sapiens GN=NCL PE=1 SV=3	58.59	1147.69	22.96	24.4643	60.7	607.53	55.21	671.015	41.83	989.213	47.75	1214.08
PP2BA_HUMAN	Serine/threonine-protein phosphatase 2B catalytic subunit alpha isoform OS=Homo sapiens GN=PPP3CA PE=1 SV=1	30.71	388.657	12.86	13.0715	19	68.9712	20.54	29.8586	17.27	85.0396	31.09	179.598
PA2G4_HUMAN	Proliferation-associated protein 2G4 OS=Homo sapiens GN=PA2G4 PE=1 SV=3	50.25	1092.97	46.19	106.56	59.64	289.315	42.13	228.525	52.03	510.498	47.72	784.583
RRP44_HUMAN	Exosome complex exonuclease RRP44 OS=Homo sapiens GN=DIS3 PE=1 SV=2	31.94	117.321	28.18	83.588	20.56	38.9889	22.03	27.1164	17.95	59.0094	26.1	65.6009
DDX42_HUMAN	ATP-dependent RNA helicase DDX42 OS=Homo sapiens GN=DDX42 PE=1 SV=1	37.42	95.5753	20.68	49.9016	29.32	60.393	28.57	39.1137	32.2	32.941	39.02	88.9677
GEMI5_HUMAN	Gem-associated protein 5 OS=Homo sapiens GN=GEMIN5 PE=1 SV=3	25	138.09	14.99	118.883	21.35	41.7192	23.41	48.3969	21.82	184.659	24.6	96.7093
RPAB3_HUMAN	DNA-directed RNA polymerases I_ II_ and III subunit RPABC3 OS=Homo sapiens GN=POLR2H PE=1 SV=4	47.33	142.108	38.67	4.7441	30.67	40.4902	38	25.1761	32.67	136.128	64	88.9315
ATPG_HUMAN	ATP synthase subunit gamma_ mitochondrial OS=Homo sapiens GN=ATP5C1 PE=1 SV=1	33.89	384.386	18.46	72.2296	29.87	144.205	37.92	161.152	34.9	43.963	36.91	301.659
RS3_HUMAN	40S ribosomal protein S3 OS=Homo sapiens GN=RPS3 PE=1 SV=2	67.49	952.834	66.67	326.534	68.72	375.333	62.55	411.445	72.02	536.998	72.02	645.485
CAP1_HUMAN	Adenylyl cyclase-associated protein 1 OS=Homo sapiens GN=CAP1 PE=1 SV=5	39.16	538.616	33.68	138.099	43.58	268.187	29.68	123.544	34.74	206.315	35.58	239.935
NOLC1_HUMAN	Nucleolar and coiled-body phosphoprotein 1 OS=Homo sapiens GN=NOLC1 PE=1 SV=2	41.92	431.343	42.06	14.8409	41.63	115.968	49.21	116.445	29.47	153.586	37.2	246.054
TPR_HUMAN	Nucleoprotein TPR OS=Homo sapiens GN=TPR PE=1 SV=3	47.69	743.005	32.67	60.2864	50.91	129.499	44.9	58.1861	42.11	133.971	44.99	189.452
TBB8L_HUMAN	Tubulin beta-8 chain-like protein LOC260334 OS=Homo sapiens PE=1 SV=1	29.05	2.3381	7.88	NaN	5.86	NaN	24.77	0.9767	22.97	1.0612	17.34	NaN
HDAC2_HUMAN	Histone deacetylase 2 OS=Homo sapiens GN=HDAC2 PE=1 SV=2	37.09	186.408	19.67	59.8218	31.15	95.0142	22.75	10.438	35.04	35.6899	48.36	78.0859
RL11_HUMAN	60S ribosomal protein L11 OS=Homo sapiens GN=RPL11 PE=1 SV=2	29.78	863.366	28.09	35.3062	34.27	447.307	28.65	387.304	38.2	625.802	32.58	1182.41
PFKAL_HUMAN	ATP-dependent 6-phosphofructokinase_ liver type OS=Homo sapiens GN=PFKL PE=1 SV=6	30.26	191.14	38.21	21.5954	25.13	31.3227	27.69	45.0594	18.08	81.0484	26.92	113.302
HS74L_HUMAN	Heat shock 70 kDa protein 4L OS=Homo sapiens GN=HSPA4L PE=1 SV=3	44.34	248.179	14.78	6.2715	38.26	61.8601	23.36	48.8123	38.97	109.474	33.13	275.607
UE2NL_HUMAN	Putative ubiquitin-conjugating enzyme E2 N-like OS=Homo sapiens GN=UBE2NL PE=1 SV=1	47.71	2.3399	33.99	58.6211	52.94	0.8872	31.37	NaN	26.14	NaN	33.99	NaN
TBA3E_HUMAN	Tubulin alpha-3E chain OS=Homo sapiens GN=TUBA3E PE=1 SV=2	29.33	NaN	32.22	NaN	38.89	NaN	33.56	418.827	28.44	NaN	34.44	NaN
DPP3_HUMAN	Dipeptidyl peptidase 3 OS=Homo sapiens GN=DPP3 PE=1 SV=2	39.35	235.279	19.95	11.9857	50.75	69.6907	19.54	37.5056	28.77	97.6894	35.41	103.487
RAB1A_HUMAN	Ras-related protein Rab-1A OS=Homo sapiens GN=RAB1A PE=1 SV=3	53.66	433.204	38.05	8.3306	72.2	359.805	30.24	4.2559	30.73	71.6324	50.24	195.344
TPT1L_HUMAN	TPT1-like protein OS=Homo sapiens PE=2 SV=2	35	39.9923	38.57	56.6831	22.86	2.28	14.29	NaN	17.14	NaN	17.14	NaN
NPL4_HUMAN	Nuclear protein localization protein 4 homolog OS=Homo sapiens GN=NPLOC4 PE=1 SV=3	33.22	170.182	22.04	39.3194	28.45	57.8135	16.12	29.1658	11.51	28.5446	13.32	77.3104
GMFB_HUMAN	Glia maturation factor beta OS=Homo sapiens GN=GMFB PE=1 SV=2	50.7	66.466	44.37	29.4617	16.2	49.8082	33.1	24.0757	12.68	110.162	31.69	80.2298
PR40A_HUMAN	Pre-mRNA-processing factor 40 homolog A OS=Homo sapiens GN=PRPF40A PE=1 SV=2	31.97	241.134	20.06	26.4188	33.54	38.8649	23.72	59.3468	18.7	80.3371	26.12	87.743
PARP1_HUMAN	Poly [ADP-ribose] polymerase 1 OS=Homo sapiens GN=PARP1 PE=1 SV=4	51.78	578.655	28.6	425.674	43.98	201.395	44.67	134.808	52.17	253.607	51.97	399.127
UCRI_HUMAN	Cytochrome b-c1 complex subunit Rieske_ mitochondrial OS=Homo sapiens GN=UQCRFS1 PE=1 SV=2	57.3	150.786	47.45	1.5836	35.4	50.8597	43.8	68.6935	32.85	NaN	36.86	NaN
CND1_HUMAN	Condensin complex subunit 1 OS=Homo sapiens GN=NCAPD2 PE=1 SV=3	23.63	119.91	16.13	86.6283	23.84	24.0394	17.13	21.0395	18.84	35.2753	18.56	35.9832
NOG1_HUMAN	Nucleolar GTP-binding protein 1 OS=Homo sapiens GN=GTPBP4 PE=1 SV=3	41.17	117.698	20.98	56.4858	40.85	43.5216	31.7	64.3994	43.53	115.05	33.28	102.734
6PGD_HUMAN	6-phosphogluconate dehydrogenase_ decarboxylating OS=Homo sapiens GN=PGD PE=1 SV=3	39.54	587.727	45.34	112.314	29.4	180.511	26.92	110.489	30.43	209.137	30.64	304.174
RL36_HUMAN	60S ribosomal protein L36 OS=Homo sapiens GN=RPL36 PE=1 SV=3	45.71	345.582	44.76	144.353	56.19	174.677	46.67	284.205	36.19	122.125	44.76	368.641
C1TM_HUMAN	Monofunctional C1-tetrahydrofolate synthase_ mitochondrial OS=Homo sapiens GN=MTHFD1L PE=1 SV=1	27.51	173.88	25.66	13.0542	30.67	70.3431	26.07	95.352	13.09	22.5877	36.3	188.775
PRS8_HUMAN	26S protease regulatory subunit 8 OS=Homo sapiens GN=PSMC5 PE=1 SV=1	60.84	366.876	45.07	23.9544	68.23	101.997	55.17	95.5548	46.8	45.0701	57.88	211.51
SEP11_HUMAN	Septin-11 OS=Homo sapiens GN=SEPT11 PE=1 SV=3	44.29	141.831	23.08	46.7696	39.86	31.3171	41.03	39.9322	37.53	92.3045	41.96	180
LMNA_HUMAN	Prelamin-A/C OS=Homo sapiens GN=LMNA PE=1 SV=1	65.21	1311.71	41.27	389.779	69.88	461.152	64.16	284.419	59.04	576.065	66.87	772.219
EZRI_HUMAN	Ezrin OS=Homo sapiens GN=EZR PE=1 SV=4	62.97	2489.25	51.19	1278.21	61.77	592.833	59.04	508.224	54.44	1093.37	57.85	1677.71
CBWD6_HUMAN	COBW domain-containing protein 6 OS=Homo sapiens GN=CBWD6 PE=2 SV=1	31.39	NaN	23.54	NaN	NaN	NaN	25.57	NaN	21.01	NaN	20.51	NaN
RS5_HUMAN	40S ribosomal protein S5 OS=Homo sapiens GN=RPS5 PE=1 SV=4	50.98	245.165	61.27	43.182	NaN	NaN	20.59	135.503	24.02	135.585	21.08	304.95
PP1RA_HUMAN	Serine/threonine-protein phosphatase 1 regulatory subunit 10 OS=Homo sapiens GN=PPP1R10 PE=1 SV=1	14.26	47.3967	27.34	15.7895	20.96	16.7308	NaN	NaN	12.98	42.8909	14.57	42.0198
ATX10_HUMAN	Ataxin-10 OS=Homo sapiens GN=ATXN10 PE=1 SV=1	32.63	206.722	NaN	NaN	41.89	63.6896	28.84	29.9041	24.63	47.2951	22.53	82.447
NUP85_HUMAN	Nuclear pore complex protein Nup85 OS=Homo sapiens GN=NUP85 PE=1 SV=1	36.59	228.721	NaN	NaN	25.3	52.2058	17.07	19.14	23.02	67.7767	24.24	26.9135
SYCC_HUMAN	Cysteine--tRNA ligase_ cytoplasmic OS=Homo sapiens GN=CARS PE=1 SV=3	28.61	72.7616	NaN	NaN	35.96	134.517	18.05	20.9112	30.61	83.1844	32.49	91.9383
MOT1_HUMAN	Monocarboxylate transporter 1 OS=Homo sapiens GN=SLC16A1 PE=1 SV=3	14	63.5437	NaN	NaN	13.8	25.1729	7.6	60.5316	10.4	28.1995	13	33.0809
HBA_HUMAN	Hemoglobin subunit alpha OS=Homo sapiens GN=HBA1 PE=1 SV=2	33.1	341.17	69.72	492.658	42.96	252.187	NaN	NaN	52.11	22.4002	49.3	22.6433
KT222_HUMAN	Keratin-like protein KRT222 OS=Homo sapiens GN=KRT222 PE=2 SV=1	25.42	57.1712	NaN	NaN	20.68	4.0736	14.24	0.5299	30.17	1.1487	21.69	5.1366
ABCF1_HUMAN	ATP-binding cassette sub-family F member 1 OS=Homo sapiens GN=ABCF1 PE=1 SV=2	45.33	141.647	46.39	42.8459	31.12	58.1737	NaN	NaN	35.15	44.7123	25.68	122.792
PFD2_HUMAN	Prefoldin subunit 2 OS=Homo sapiens GN=PFDN2 PE=1 SV=1	67.53	363.754	NaN	NaN	54.55	84.9553	48.7	98.7665	59.74	255.379	77.92	236.412
PP1B_HUMAN	Serine/threonine-protein phosphatase PP1-beta catalytic subunit OS=Homo sapiens GN=PPP1CB PE=1 SV=3	26.61	67.0087	NaN	NaN	45.87	54.0215	15.9	28.036	29.36	136.225	40.67	104.914
CCD91_HUMAN	Coiled-coil domain-containing protein 91 OS=Homo sapiens GN=CCDC91 PE=1 SV=2	18.14	59.3995	26.76	2.5931	28.12	38.4164	11.79	41.6687	NaN	NaN	19.95	15.6649
EEA1_HUMAN	Early endosome antigen 1 OS=Homo sapiens GN=EEA1 PE=1 SV=2	34.02	645.956	NaN	NaN	38.77	23.0746	26.79	33.1485	20.27	64.5424	26.79	79.6798
VRK1_HUMAN	Serine/threonine-protein kinase VRK1 OS=Homo sapiens GN=VRK1 PE=1 SV=1	35.35	171.514	NaN	NaN	26.77	21.4	17.68	34.0056	30.05	76.4323	40.4	117.808
MARCS_HUMAN	Myristoylated alanine-rich C-kinase substrate OS=Homo sapiens GN=MARCKS PE=1 SV=4	53.01	11.3772	NaN	NaN	27.41	3.6789	37.65	2.6745	12.05	28.0065	40.06	57.5748
1B38_HUMAN	HLA class I histocompatibility antigen_ B-38 alpha chain OS=Homo sapiens GN=HLA-B PE=1 SV=1	32.87	0.5189	NaN	NaN	16.3	NaN	19.89	NaN	22.65	NaN	51.1	4.645
NMT2_HUMAN	Glycylpeptide N-tetradecanoyltransferase 2 OS=Homo sapiens GN=NMT2 PE=1 SV=1	15.26	46.4466	8.63	0.8188	19.88	19.8914	14.66	7.9253	NaN	NaN	15.26	122.578
MAGC2_HUMAN	Melanoma-associated antigen C2 OS=Homo sapiens GN=MAGEC2 PE=1 SV=1	10.19	2.6693	NaN	NaN	10.99	6.5834	13.4	7.6512	2.95	NaN	9.12	3.7261
ACYP1_HUMAN	Acylphosphatase-1 OS=Homo sapiens GN=ACYP1 PE=1 SV=2	53.54	73.413	NaN	NaN	43.43	17.9192	38.38	31.0916	65.66	34.0352	54.55	69.5553
1B27_HUMAN	HLA class I histocompatibility antigen_ B-27 alpha chain OS=Homo sapiens GN=HLA-B PE=1 SV=2	22.93	NaN	NaN	NaN	15.19	NaN	15.47	7.1017	12.71	NaN	34.81	NaN
CRNL1_HUMAN	Crooked neck-like protein 1 OS=Homo sapiens GN=CRNKL1 PE=1 SV=4	26.18	207.9	NaN	NaN	28.77	24.5355	25.24	26.9753	23	15.4382	27.83	30.5916
PNPT1_HUMAN	Polyribonucleotide nucleotidyltransferase 1_ mitochondrial OS=Homo sapiens GN=PNPT1 PE=1 SV=2	28.99	209.762	21.46	45.3684	NaN	NaN	19.41	24.582	38.7	94.0484	24.9	69.6086
S61A1_HUMAN	Protein transport protein Sec61 subunit alpha isoform 1 OS=Homo sapiens GN=SEC61A1 PE=1 SV=2	12.18	137.571	22.06	6.2772	NaN	NaN	5.25	31.5711	9.87	26.831	12.18	72.6825
SCRN1_HUMAN	Secernin-1 OS=Homo sapiens GN=SCRN1 PE=1 SV=2	17.15	102.21	NaN	NaN	17.39	36.3772	18.84	28.755	21.74	39.5346	40.34	135.006
NUDC1_HUMAN	NudC domain-containing protein 1 OS=Homo sapiens GN=NUDCD1 PE=1 SV=2	42.2	125.19	24.53	6.404	NaN	NaN	17.15	19.7447	25.39	30.975	27.27	134.591
TF2B_HUMAN	Transcription initiation factor IIB OS=Homo sapiens GN=GTF2B PE=1 SV=1	20.57	72.9447	NaN	NaN	31.96	13.1349	24.37	37.6256	27.53	9.4329	43.99	32.9065
CBWD2_HUMAN	COBW domain-containing protein 2 OS=Homo sapiens GN=CBWD2 PE=1 SV=1	28.61	NaN	22.53	NaN	NaN	NaN	28.61	19.6245	24.05	NaN	27.59	46.7035
RAP1B_HUMAN	Ras-related protein Rap-1b OS=Homo sapiens GN=RAP1B PE=1 SV=1	44.57	89.2716	NaN	NaN	55.98	57.9552	50.54	50.7096	33.15	47.2253	44.02	103.167
CBX5_HUMAN	Chromobox protein homolog 5 OS=Homo sapiens GN=CBX5 PE=1 SV=1	47.12	174.388	NaN	NaN	47.64	52.5591	34.55	34.4707	31.41	51.832	47.64	63.5272
NOP14_HUMAN	Nucleolar protein 14 OS=Homo sapiens GN=NOP14 PE=1 SV=3	27.42	92.5382	NaN	NaN	37.34	33.0797	31.16	15.077	24.85	25.1135	25.79	34.5624
STX7_HUMAN	Syntaxin-7 OS=Homo sapiens GN=STX7 PE=1 SV=4	43.3	83.1416	NaN	NaN	54.41	28.2002	22.22	19.9752	19.16	21.9113	31.8	53.6679
K2C4_HUMAN	Keratin_ type II cytoskeletal 4 OS=Homo sapiens GN=KRT4 PE=1 SV=4	27.53	151.144	NaN	NaN	26.78	7.5465	17.6	73.6208	18.91	17.5115	14.04	25.6105
SPI2_HUMAN	Serpin I2 OS=Homo sapiens GN=SERPINI2 PE=1 SV=1	17.28	5.3497	6.67	1.1085	NaN	NaN	13.58	4.394	16.3	24.6726	15.56	8.4012
RS14_HUMAN	40S ribosomal protein S14 OS=Homo sapiens GN=RPS14 PE=1 SV=3	47.02	246.35	27.15	457.929	35.1	170.018	NaN	NaN	41.72	127.827	40.4	489.881
SSRD_HUMAN	Translocon-associated protein subunit delta OS=Homo sapiens GN=SSR4 PE=1 SV=1	50.87	193.929	17.92	129.606	32.95	149.939	NaN	NaN	33.53	93.2374	52.02	87.272
HM13_HUMAN	Minor histocompatibility antigen H13 OS=Homo sapiens GN=HM13 PE=1 SV=1	29.71	215.097	NaN	NaN	18.57	23.8226	35.01	39.6489	35.28	105.836	39.52	97.6598
ATG4B_HUMAN	Cysteine protease ATG4B OS=Homo sapiens GN=ATG4B PE=1 SV=2	19.59	84.5071	5.6	2.9675	26.72	31.5048	NaN	NaN	21.37	16.5476	25.7	20.4645
RPAC1_HUMAN	DNA-directed RNA polymerases I and III subunit RPAC1 OS=Homo sapiens GN=POLR1C PE=1 SV=1	25.43	232.907	17.63	7.2216	NaN	NaN	44.51	86.2054	30.92	116.702	36.71	156.379
1C17_HUMAN	HLA class I histocompatibility antigen_ Cw-17 alpha chain OS=Homo sapiens GN=HLA-C PE=1 SV=1	7.26	NaN	NaN	NaN	18.28	0.5959	17.47	NaN	22.85	0.5855	31.18	10.522
AIFM2_HUMAN	Apoptosis-inducing factor 2 OS=Homo sapiens GN=AIFM2 PE=1 SV=1	66.22	85.4053	NaN	NaN	37.53	28.914	53.35	13.6203	22.25	61.3692	24.4	63.6068
GTR1_HUMAN	Solute carrier family 2_ facilitated glucose transporter member 1 OS=Homo sapiens GN=SLC2A1 PE=1 SV=2	17.48	202.422	NaN	NaN	14.02	67.0635	17.89	60.885	26.63	95.5395	17.89	111.168
COR1B_HUMAN	Coronin-1B OS=Homo sapiens GN=CORO1B PE=1 SV=1	26.18	146.988	NaN	NaN	16.56	10.6703	10.22	27.0019	11.45	30.9626	20.45	66.2752
AP3D1_HUMAN	AP-3 complex subunit delta-1 OS=Homo sapiens GN=AP3D1 PE=1 SV=1	28.45	87.0175	14.22	7.7445	13.44	20.4401	NaN	NaN	20.64	102.693	22.38	78.2694
RUXE_HUMAN	Small nuclear ribonucleoprotein E OS=Homo sapiens GN=SNRPE PE=1 SV=1	33.7	1251.02	17.39	104.072	29.35	288.06	NaN	NaN	63.04	75.7574	42.39	250.614
GDE_HUMAN	Glycogen debranching enzyme OS=Homo sapiens GN=AGL PE=1 SV=3	24.93	70.6873	NaN	NaN	23.56	26.8741	16.84	16.4593	22.32	139.118	18.8	50.5422
PTGR1_HUMAN	Prostaglandin reductase 1 OS=Homo sapiens GN=PTGR1 PE=1 SV=2	54.41	172.363	NaN	NaN	27.36	30.0836	43.77	30.2654	31.61	30.1967	44.98	76.8462
CP24A_HUMAN	1_25-dihydroxyvitamin D(3) 24-hydroxylase_ mitochondrial OS=Homo sapiens GN=CYP24A1 PE=1 SV=2	16.54	180.757	24.12	17.0018	6.81	37.2522	NaN	NaN	23.93	117.97	11.48	141.958
LG3BP_HUMAN	Galectin-3-binding protein OS=Homo sapiens GN=LGALS3BP PE=1 SV=1	13.16	63.3032	NaN	NaN	23.42	21.9973	13.5	53.0434	14.19	24.6807	18.46	100.535
SMC2_HUMAN	Structural maintenance of chromosomes protein 2 OS=Homo sapiens GN=SMC2 PE=1 SV=2	47.87	176.212	NaN	NaN	44.53	43.9278	22.97	55.0616	25.4	317.458	28.57	145.806
K1C15_HUMAN	Keratin_ type I cytoskeletal 15 OS=Homo sapiens GN=KRT15 PE=1 SV=3	46.27	43.4165	NaN	NaN	35.53	4.9031	36.18	75.9667	57.02	7.2199	33.99	63.6306
RS17_HUMAN	40S ribosomal protein S17 OS=Homo sapiens GN=RPS17 PE=1 SV=2	33.33	NaN	38.52	NaN	50.37	NaN	NaN	NaN	40	NaN	42.96	NaN
SPCS2_HUMAN	Signal peptidase complex subunit 2 OS=Homo sapiens GN=SPCS2 PE=1 SV=3	65.93	140.844	NaN	NaN	42.04	35.7561	35.84	40.0354	39.82	20.0039	44.69	40.756
NUP37_HUMAN	Nucleoporin Nup37 OS=Homo sapiens GN=NUP37 PE=1 SV=1	29.75	132.812	NaN	NaN	43.56	48.1925	18.71	21.4476	17.79	53.5493	35.58	57.1567
TX1B3_HUMAN	Tax1-binding protein 3 OS=Homo sapiens GN=TAX1BP3 PE=1 SV=2	34.68	35.8181	NaN	NaN	57.26	21.5065	28.23	6.3826	58.06	38.041	39.52	17.7156
MTCH2_HUMAN	Mitochondrial carrier homolog 2 OS=Homo sapiens GN=MTCH2 PE=1 SV=1	41.91	186.469	43.56	12.4676	NaN	NaN	31.35	26.3291	22.77	48.2074	31.02	40.1398
LITD1_HUMAN	LINE-1 type transposase domain-containing protein 1 OS=Homo sapiens GN=L1TD1 PE=1 SV=1	28.32	28.919	21.97	0.4321	25.2	12.5432	NaN	NaN	24.62	16.5849	20.35	58.6818
EHD4_HUMAN	EH domain-containing protein 4 OS=Homo sapiens GN=EHD4 PE=1 SV=1	55.45	209.474	NaN	NaN	56.38	87.6925	25.88	35.3663	48.61	64.1079	40.48	53.7926
KAP2_HUMAN	cAMP-dependent protein kinase type II-alpha regulatory subunit OS=Homo sapiens GN=PRKAR2A PE=1 SV=2	37.13	96.8306	23.27	20.3746	32.67	21.5809	20.05	12.8494	20.79	6.8275	NaN	NaN
GNAS2_HUMAN	Guanine nucleotide-binding protein G(s) subunit alpha isoforms short OS=Homo sapiens GN=GNAS PE=1 SV=1	18.78	NaN	NaN	NaN	23.6	NaN	15.48	NaN	30.96	NaN	23.1	NaN
RM04_HUMAN	39S ribosomal protein L4_ mitochondrial OS=Homo sapiens GN=MRPL4 PE=1 SV=1	50.8	110.032	39.55	87.0036	27.97	29.8649	NaN	NaN	26.37	13.7197	27.65	46.4321
SPRY4_HUMAN	SPRY domain-containing protein 4 OS=Homo sapiens GN=SPRYD4 PE=1 SV=2	24.64	11.3361	23.67	1.0822	30.43	4.9681	NaN	NaN	28.02	38.1572	23.67	29.7516
1B52_HUMAN	HLA class I histocompatibility antigen_ B-52 alpha chain OS=Homo sapiens GN=HLA-B PE=1 SV=1	22.1	NaN	NaN	NaN	20.99	NaN	18.51	NaN	22.93	NaN	39.5	NaN
GRPE1_HUMAN	GrpE protein homolog 1_ mitochondrial OS=Homo sapiens GN=GRPEL1 PE=1 SV=2	57.6	309.55	NaN	NaN	63.13	148.109	49.77	79.0664	57.6	127.644	40.55	216.169
LMAN1_HUMAN	Protein ERGIC-53 OS=Homo sapiens GN=LMAN1 PE=1 SV=2	28.24	72.6224	NaN	NaN	36.86	22.6014	22.94	83.6893	12.55	38.297	23.14	57.5858
CLIC4_HUMAN	Chloride intracellular channel protein 4 OS=Homo sapiens GN=CLIC4 PE=1 SV=4	45.85	349.518	45.45	26.0166	NaN	NaN	28.85	29.8123	31.23	72.9047	30.83	58.3033
TMX1_HUMAN	Thioredoxin-related transmembrane protein 1 OS=Homo sapiens GN=TMX1 PE=1 SV=1	33.93	202.136	NaN	NaN	47.5	98.6156	46.43	62.3718	43.93	58.6574	28.21	89.3833
CHP1_HUMAN	Calcineurin B homologous protein 1 OS=Homo sapiens GN=CHP1 PE=1 SV=3	48.21	73.6435	NaN	NaN	35.38	30.1432	61.03	25.5555	52.82	36.6036	58.97	52.808
SRS10_HUMAN	Serine/arginine-rich splicing factor 10 OS=Homo sapiens GN=SRSF10 PE=1 SV=1	33.21	113.044	NaN	NaN	50.76	38.683	32.44	15.8275	22.52	67.0809	24.81	28.5446
AKA12_HUMAN	A-kinase anchor protein 12 OS=Homo sapiens GN=AKAP12 PE=1 SV=4	42.59	313.035	NaN	NaN	36.59	151.409	42.99	137.785	41.25	322.659	40.01	521.198
MGN2_HUMAN	Protein mago nashi homolog 2 OS=Homo sapiens GN=MAGOHB PE=1 SV=1	56.76	NaN	NaN	NaN	53.38	39.3968	52.7	32.6038	39.19	NaN	55.41	192.345
GMPR2_HUMAN	GMP reductase 2 OS=Homo sapiens GN=GMPR2 PE=1 SV=1	10.63	23.0273	21.26	10.9154	NaN	NaN	9.48	16.4508	16.09	13.4673	19.25	5.0013
ZO1_HUMAN	Tight junction protein ZO-1 OS=Homo sapiens GN=TJP1 PE=1 SV=3	45.14	140.02	NaN	NaN	40.39	93.2782	22.6	41.6398	38.67	69.3015	43.08	172.185
DNJB6_HUMAN	DnaJ homolog subfamily B member 6 OS=Homo sapiens GN=DNAJB6 PE=1 SV=2	23.31	36.624	NaN	NaN	32.21	13.6779	39.88	6.1329	23.93	5.6309	16.56	26.1484
GLYG_HUMAN	Glycogenin-1 OS=Homo sapiens GN=GYG1 PE=1 SV=4	24.57	98.6071	18	9.0822	14.57	23.0815	25.14	29.4011	NaN	NaN	27.14	57.4586
CNPY2_HUMAN	Protein canopy homolog 2 OS=Homo sapiens GN=CNPY2 PE=1 SV=1	15.93	26.5802	NaN	NaN	33.52	15.2766	20.88	5.4336	8.79	17.3743	8.79	31.2029
H1T_HUMAN	Histone H1t OS=Homo sapiens GN=HIST1H1T PE=2 SV=4	32.37	77.5457	NaN	NaN	47.34	0.8356	28.02	4.9463	36.23	99.9431	41.55	152.295
PFD3_HUMAN	Prefoldin subunit 3 OS=Homo sapiens GN=VBP1 PE=1 SV=3	37.06	133.682	NaN	NaN	69.54	101.543	36.55	81.0485	32.49	63.8064	48.22	129.669
RM40_HUMAN	39S ribosomal protein L40_ mitochondrial OS=Homo sapiens GN=MRPL40 PE=1 SV=1	56.8	77.3248	NaN	NaN	16.99	11.251	26.21	7.7216	26.7	8.4009	33.01	83.3829
ARP3B_HUMAN	Actin-related protein 3B OS=Homo sapiens GN=ACTR3B PE=2 SV=1	14.11	1.1531	NaN	NaN	31.58	0.9911	19.14	15.2656	16.99	1.0888	7.89	NaN
PSF1_HUMAN	DNA replication complex GINS protein PSF1 OS=Homo sapiens GN=GINS1 PE=1 SV=1	52.04	42.4833	NaN	NaN	37.24	14.05	21.94	30.3423	28.57	6.5682	50.51	12.0093
S10AB_HUMAN	Protein S100-A11 OS=Homo sapiens GN=S100A11 PE=1 SV=2	45.71	773.389	21.9	9.7071	40	10.4193	15.24	55.7189	NaN	NaN	72.38	115.004
OCRL_HUMAN	Inositol polyphosphate 5-phosphatase OCRL-1 OS=Homo sapiens GN=OCRL PE=1 SV=3	26.53	120.317	36.63	29.8066	18.31	45.0423	NaN	NaN	19.42	13.4531	16.2	37.5574
PSD1_HUMAN	PH and SEC7 domain-containing protein 1 OS=Homo sapiens GN=PSD PE=1 SV=2	10.06	8.0819	21.29	1.9237	20.02	17.5125	NaN	NaN	15.82	11.4475	9.28	28.4743
RALY_HUMAN	RNA-binding protein Raly OS=Homo sapiens GN=RALY PE=1 SV=1	73.86	300.551	NaN	NaN	39.54	43.6228	42.48	45.7793	20.26	43.8047	34.97	58.2308
THIO_HUMAN	Thioredoxin OS=Homo sapiens GN=TXN PE=1 SV=3	45.71	249.448	29.52	76.897	34.29	40.8118	NaN	NaN	42.86	389.227	50.48	551.511
MAOX_HUMAN	NADP-dependent malic enzyme OS=Homo sapiens GN=ME1 PE=1 SV=1	34.79	109.442	NaN	NaN	19.41	49.2727	29.9	47.7956	22.38	71.0501	31.64	94.2332
BIEA_HUMAN	Biliverdin reductase A OS=Homo sapiens GN=BLVRA PE=1 SV=2	30.74	86.4307	30.41	13.1402	NaN	NaN	19.26	22.5077	30.41	40.4598	34.12	66.6825
UT14A_HUMAN	U3 small nucleolar RNA-associated protein 14 homolog A OS=Homo sapiens GN=UTP14A PE=1 SV=1	37.09	65.5329	NaN	NaN	32.17	34.411	22.05	16.2977	25.42	36.5752	39.3	46.7522
3BP1_HUMAN	SH3 domain-binding protein 1 OS=Homo sapiens GN=SH3BP1 PE=1 SV=3	32.1	57.9135	NaN	NaN	27.39	33.3726	23.25	16.6337	23.11	20.8268	26.11	38.3126
1B57_HUMAN	HLA class I histocompatibility antigen_ B-57 alpha chain OS=Homo sapiens GN=HLA-B PE=1 SV=1	25.97	NaN	NaN	NaN	15.47	NaN	17.13	NaN	11.6	NaN	48.34	NaN
RMXL2_HUMAN	RNA-binding motif protein_ X-linked-like-2 OS=Homo sapiens GN=RBMXL2 PE=1 SV=3	49.23	342.377	NaN	NaN	32.4	2.3012	29.08	2.143	26.53	6.1861	45.41	22.758
GSTK1_HUMAN	Glutathione S-transferase kappa 1 OS=Homo sapiens GN=GSTK1 PE=1 SV=3	48.67	252.616	NaN	NaN	62.83	107.855	48.23	19.5458	49.12	51.5685	38.94	94.1423
DD19A_HUMAN	ATP-dependent RNA helicase DDX19A OS=Homo sapiens GN=DDX19A PE=1 SV=1	40.79	93.8189	NaN	NaN	28.87	23.9199	41.84	8.8809	35.36	30.0844	47.91	87.0169
UBA5_HUMAN	Ubiquitin-like modifier-activating enzyme 5 OS=Homo sapiens GN=UBA5 PE=1 SV=1	33.42	72.862	NaN	NaN	23.27	34.4595	25.5	22.5748	17.33	29.8679	11.39	45.6209
RM44_HUMAN	39S ribosomal protein L44_ mitochondrial OS=Homo sapiens GN=MRPL44 PE=1 SV=1	32.23	132.063	NaN	NaN	23.8	28.1644	24.1	13.4422	19.28	26.2172	30.12	25.2881
SUMO1_HUMAN	Small ubiquitin-related modifier 1 OS=Homo sapiens GN=SUMO1 PE=1 SV=1	79.21	84.8132	NaN	NaN	27.72	13.1335	21.78	47.1272	25.74	23.8528	58.42	163.272
CISD1_HUMAN	CDGSH iron-sulfur domain-containing protein 1 OS=Homo sapiens GN=CISD1 PE=1 SV=1	47.22	144.724	NaN	NaN	48.15	43.0745	17.59	15.7324	25.93	119.673	49.07	77.8155
SART3_HUMAN	Squamous cell carcinoma antigen recognized by T-cells 3 OS=Homo sapiens GN=SART3 PE=1 SV=1	37.28	127.995	NaN	NaN	31.57	35.004	29.18	21.6842	27.31	44.8166	38.94	76.8057
MYH10_HUMAN	Myosin-10 OS=Homo sapiens GN=MYH10 PE=1 SV=3	40.23	175.91	NaN	NaN	40.49	27.5801	30.72	45.6241	33.45	117.023	34.06	93.1462
MTFP1_HUMAN	Mitochondrial fission process protein 1 OS=Homo sapiens GN=MTFP1 PE=1 SV=1	34.94	49.6364	NaN	NaN	25.3	12.5521	24.1	9.4776	30.12	17.7263	25.9	15.3983
ABCD3_HUMAN	ATP-binding cassette sub-family D member 3 OS=Homo sapiens GN=ABCD3 PE=1 SV=1	25.49	304.468	NaN	NaN	24.43	46.3693	20.94	46.4327	18.97	108.867	26.71	39.0053
GAK_HUMAN	Cyclin-G-associated kinase OS=Homo sapiens GN=GAK PE=1 SV=2	12.97	105.704	NaN	NaN	26.39	23.5639	16.4	23.3321	18.69	33.07	21.82	42.9558
FAF1_HUMAN	FAS-associated factor 1 OS=Homo sapiens GN=FAF1 PE=1 SV=2	36.15	358.067	NaN	NaN	23.38	26.1548	13.69	15.4044	13.85	19.753	18.62	69.2697
RGAP1_HUMAN	Rac GTPase-activating protein 1 OS=Homo sapiens GN=RACGAP1 PE=1 SV=1	24.21	43.8823	10.76	44.9643	NaN	NaN	20.09	48.5832	21.52	21.1057	28.48	67.8749
MAST4_HUMAN	Microtubule-associated serine/threonine-protein kinase 4 OS=Homo sapiens GN=MAST4 PE=1 SV=3	16.3	98.7946	16.41	3.9928	NaN	NaN	13.48	23.3098	14.97	64.9275	12.57	56.7997
1B39_HUMAN	HLA class I histocompatibility antigen_ B-39 alpha chain OS=Homo sapiens GN=HLA-B PE=1 SV=1	32.87	NaN	NaN	NaN	12.43	NaN	20.99	NaN	20.99	NaN	50	NaN
STAU1_HUMAN	Double-stranded RNA-binding protein Staufen homolog 1 OS=Homo sapiens GN=STAU1 PE=1 SV=2	43.67	161.438	NaN	NaN	32.58	31.5853	33.45	27.2598	41.07	33.1667	40.21	127.037
NDUV1_HUMAN	NADH dehydrogenase [ubiquinone] flavoprotein 1_ mitochondrial OS=Homo sapiens GN=NDUFV1 PE=1 SV=4	32.76	180.736	NaN	NaN	15.09	53.613	24.14	44.268	32.54	32.6185	35.56	76.2114
CBX1_HUMAN	Chromobox protein homolog 1 OS=Homo sapiens GN=CBX1 PE=1 SV=1	43.24	114.646	NaN	NaN	40	47.664	25.95	9.5319	36.76	12.5429	42.16	24.7102
OSBP1_HUMAN	Oxysterol-binding protein 1 OS=Homo sapiens GN=OSBP PE=1 SV=1	38.91	47.8783	NaN	NaN	24.29	105.166	14.99	32.1641	21.69	25.3635	24.66	35.3183
NCPR_HUMAN	NADPH--cytochrome P450 reductase OS=Homo sapiens GN=POR PE=1 SV=2	38.85	74.9296	22.9	40.9934	NaN	NaN	23.78	28.9439	25.7	55.5173	30.28	60.9687
CPSF7_HUMAN	Cleavage and polyadenylation specificity factor subunit 7 OS=Homo sapiens GN=CPSF7 PE=1 SV=1	31	73.6746	18.05	10.678	20.38	20.5164	NaN	NaN	21.44	31.272	23.35	68.5405
TOLIP_HUMAN	Toll-interacting protein OS=Homo sapiens GN=TOLLIP PE=1 SV=1	33.58	60.3594	8.39	21.9279	37.96	21.1776	27.74	8.0832	NaN	NaN	22.99	17.8705
NEP1_HUMAN	Ribosomal RNA small subunit methyltransferase NEP1 OS=Homo sapiens GN=EMG1 PE=1 SV=4	59.02	182.759	NaN	NaN	23.77	21.7548	11.48	23.3936	21.72	47.9197	14.75	174.956
SSBP_HUMAN	Single-stranded DNA-binding protein_ mitochondrial OS=Homo sapiens GN=SSBP1 PE=1 SV=1	73.65	179.454	NaN	NaN	75	71.7577	54.73	32.8406	52.03	175.308	61.49	104.329
PIN4_HUMAN	Peptidyl-prolyl cis-trans isomerase NIMA-interacting 4 OS=Homo sapiens GN=PIN4 PE=1 SV=1	55.73	93.1815	16.79	55.0538	55.73	17.0213	NaN	NaN	28.24	27.4529	32.06	29.1076
ENSA_HUMAN	Alpha-endosulfine OS=Homo sapiens GN=ENSA PE=1 SV=1	64.46	97.8402	NaN	NaN	66.94	16.2413	14.88	13.8448	56.2	23.3876	47.93	35.6274
CA123_HUMAN	UPF0587 protein C1orf123 OS=Homo sapiens GN=C1orf123 PE=1 SV=1	52.5	146.232	NaN	NaN	31.88	50.6744	19.38	8.4582	41.88	10.0149	30	24.3847
ENAH_HUMAN	Protein enabled homolog OS=Homo sapiens GN=ENAH PE=1 SV=2	40.1	118.476	NaN	NaN	18.78	25.0264	26.4	21.814	16.07	54.2989	27.75	37.0293
1B42_HUMAN	HLA class I histocompatibility antigen_ B-42 alpha chain OS=Homo sapiens GN=HLA-B PE=1 SV=1	45.3	2.7386	NaN	NaN	16.57	NaN	19.61	NaN	24.31	NaN	40.88	NaN
SR140_HUMAN	U2 snRNP-associated SURP motif-containing protein OS=Homo sapiens GN=U2SURP PE=1 SV=2	33.92	100.1	11.27	154.532	NaN	NaN	22.64	37.1176	21.48	60.2155	29.93	67.466
EIF3K_HUMAN	Eukaryotic translation initiation factor 3 subunit K OS=Homo sapiens GN=EIF3K PE=1 SV=1	12.84	198.825	NaN	NaN	7.34	93.995	17.43	45.6431	11.01	139.308	15.14	113.6
SORCN_HUMAN	Sorcin OS=Homo sapiens GN=SRI PE=1 SV=1	38.89	243.129	NaN	NaN	33.33	55.9431	33.84	63.1468	26.26	44.3878	48.99	89.8539
DHYS_HUMAN	Deoxyhypusine synthase OS=Homo sapiens GN=DHPS PE=1 SV=1	31.44	62.504	NaN	NaN	41.73	29.3442	30.08	16.6184	21.95	25.9488	19.51	17.9241
NSDHL_HUMAN	Sterol-4-alpha-carboxylate 3-dehydrogenase_ decarboxylating OS=Homo sapiens GN=NSDHL PE=1 SV=2	49.33	74.5871	NaN	NaN	45.04	27.7637	28.42	10.8097	31.1	12.0837	34.32	26.9441
YKT6_HUMAN	Synaptobrevin homolog YKT6 OS=Homo sapiens GN=YKT6 PE=1 SV=1	31.82	85.4163	24.24	9.4098	NaN	NaN	33.84	52.7345	30.3	64.2115	47.47	65.8435
K1C12_HUMAN	Keratin_ type I cytoskeletal 12 OS=Homo sapiens GN=KRT12 PE=1 SV=1	14.17	59.3741	NaN	NaN	27.94	8.4223	15.99	7.911	20.45	0.6342	27.33	15.4878
PRPF3_HUMAN	U4/U6 small nuclear ribonucleoprotein Prp3 OS=Homo sapiens GN=PRPF3 PE=1 SV=2	28.7	207.534	NaN	NaN	37.04	39.4748	22.11	12.0985	27.96	35.993	24.74	25.0693
MAK16_HUMAN	Protein MAK16 homolog OS=Homo sapiens GN=MAK16 PE=1 SV=2	46.67	123.203	NaN	NaN	39.67	13.3971	36.67	24.1371	37.33	51.5201	31.67	35.5179
NNRE_HUMAN	NAD(P)H-hydrate epimerase OS=Homo sapiens GN=APOA1BP PE=1 SV=2	31.94	130.422	14.58	79.3785	27.43	61.4896	NaN	NaN	27.08	30.491	16.67	74.857
DDX23_HUMAN	Probable ATP-dependent RNA helicase DDX23 OS=Homo sapiens GN=DDX23 PE=1 SV=3	30.73	167.295	NaN	NaN	49.27	56.5438	27.32	26.0434	28.41	44.4865	26.46	42.1186
CENPJ_HUMAN	Centromere protein J OS=Homo sapiens GN=CENPJ PE=1 SV=2	21.08	79.2671	NaN	NaN	27.28	7.4296	19.06	6.6964	20.93	85.2096	25.41	180.327
KDM1A_HUMAN	Lysine-specific histone demethylase 1A OS=Homo sapiens GN=KDM1A PE=1 SV=2	16.43	40.2292	NaN	NaN	23.83	22.5094	18.54	19.4004	33.22	17.0727	25.7	52.2155
FBX2_HUMAN	F-box only protein 2 OS=Homo sapiens GN=FBXO2 PE=1 SV=2	26.01	252.817	NaN	NaN	26.01	102.397	14.86	21.4619	18.92	49.1278	13.51	19.8159
RPA34_HUMAN	DNA-directed RNA polymerase I subunit RPA34 OS=Homo sapiens GN=CD3EAP PE=1 SV=1	23.53	15.7879	NaN	NaN	19.61	19.6915	14.12	9.8132	12.94	89.8317	19.02	21.6793
LUZP1_HUMAN	Leucine zipper protein 1 OS=Homo sapiens GN=LUZP1 PE=1 SV=2	22.21	32.8863	NaN	NaN	26.3	28.0848	30.39	30.5046	24.54	61.8968	27.14	38.2735
RT21_HUMAN	28S ribosomal protein S21_ mitochondrial OS=Homo sapiens GN=MRPS21 PE=1 SV=2	39.08	48.15	NaN	NaN	39.08	14.9577	21.84	5.3503	24.14	24.4873	54.02	30.1178
FA50B_HUMAN	Protein FAM50B OS=Homo sapiens GN=FAM50B PE=1 SV=1	40.62	180.236	NaN	NaN	31.38	2.7087	40.92	3.4111	20	3.4093	27.69	97.9516
DIM1_HUMAN	Probable dimethyladenosine transferase OS=Homo sapiens GN=DIMT1 PE=1 SV=1	34.82	102.137	23.32	3.1477	NaN	NaN	26.84	12.1217	25.88	40.2068	37.7	51.2391
NIP7_HUMAN	60S ribosome subunit biogenesis protein NIP7 homolog OS=Homo sapiens GN=NIP7 PE=1 SV=1	35.56	195.135	67.22	146.938	20	42.2694	NaN	NaN	25.56	42.2933	38.89	44.3013
SHC1_HUMAN	SHC-transforming protein 1 OS=Homo sapiens GN=SHC1 PE=1 SV=4	22.81	48.3398	20.41	15.3182	NaN	NaN	16.47	13.2408	17.67	13.6285	22.3	25.6156
H11_HUMAN	Histone H1.1 OS=Homo sapiens GN=HIST1H1A PE=1 SV=3	25.12	28.5465	NaN	NaN	50.23	8.8571	26.51	1.8826	32.56	32.7986	37.67	6.7167
LSR_HUMAN	Lipolysis-stimulated lipoprotein receptor OS=Homo sapiens GN=LSR PE=1 SV=4	41.14	115.179	NaN	NaN	28.66	36.5941	25.58	111.745	27.43	42.9239	39.91	101.789
YTDC2_HUMAN	Probable ATP-dependent RNA helicase YTHDC2 OS=Homo sapiens GN=YTHDC2 PE=1 SV=2	18.95	31.6753	31.12	15.6278	19.79	71.4095	NaN	NaN	13.64	53.9887	14.13	25.5211
SMRC2_HUMAN	SWI/SNF complex subunit SMARCC2 OS=Homo sapiens GN=SMARCC2 PE=1 SV=1	21.33	168.152	NaN	NaN	24.79	68.1405	17.05	16.9276	19.19	50.6464	19.6	98.9201
LANC1_HUMAN	LanC-like protein 1 OS=Homo sapiens GN=LANCL1 PE=1 SV=1	15.04	105.851	NaN	NaN	8.02	20.8202	16.04	24.207	12.78	22.1319	10.78	48.8095
ENOPH_HUMAN	Enolase-phosphatase E1 OS=Homo sapiens GN=ENOPH1 PE=1 SV=1	22.99	38.3424	NaN	NaN	7.66	14.7779	16.09	13.688	9.58	18.4428	15.33	23.9171
NCEH1_HUMAN	Neutral cholesterol ester hydrolase 1 OS=Homo sapiens GN=NCEH1 PE=1 SV=3	15.44	40.1144	NaN	NaN	21.81	31.7115	17.89	9.3998	13.97	16.4995	22.06	30.2535
U2AF2_HUMAN	Splicing factor U2AF 65 kDa subunit OS=Homo sapiens GN=U2AF2 PE=1 SV=4	34.74	229.089	NaN	NaN	26.11	104.616	16.63	35.911	23.16	42.0698	37.68	52.7192
DNJA2_HUMAN	DnaJ homolog subfamily A member 2 OS=Homo sapiens GN=DNAJA2 PE=1 SV=1	38.59	283.967	NaN	NaN	25.97	95.5177	10.44	31.3689	20.39	141.18	21.84	169.207
PLP2_HUMAN	Proteolipid protein 2 OS=Homo sapiens GN=PLP2 PE=1 SV=1	42.11	246.967	NaN	NaN	10.53	77.0457	8.55	104.305	8.55	85.4412	12.5	89.1636
SRPK1_HUMAN	SRSF protein kinase 1 OS=Homo sapiens GN=SRPK1 PE=1 SV=2	16.34	66.6686	NaN	NaN	28.4	33.1419	21.37	32.4418	16.18	50.8574	17.71	92.9509
ILKAP_HUMAN	Integrin-linked kinase-associated serine/threonine phosphatase 2C OS=Homo sapiens GN=ILKAP PE=1 SV=1	16.58	59.6898	21.17	35.6424	NaN	NaN	17.09	20.7043	28.83	36.6399	17.35	90.3647
LACB2_HUMAN	Beta-lactamase-like protein 2 OS=Homo sapiens GN=LACTB2 PE=1 SV=2	31.25	55.5168	32.29	1.5476	21.88	24.9416	NaN	NaN	34.38	13.4774	28.13	57.8645
HLAE_HUMAN	HLA class I histocompatibility antigen_ alpha chain E OS=Homo sapiens GN=HLA-E PE=1 SV=3	21.79	7.4853	NaN	NaN	24.3	5.5683	26.54	103.623	10.61	0.7613	42.46	7.1641
PPP6_HUMAN	Serine/threonine-protein phosphatase 6 catalytic subunit OS=Homo sapiens GN=PPP6C PE=1 SV=1	24.59	80.3274	NaN	NaN	24.26	21.836	16.39	20.1242	19.67	30.5759	15.74	32.5339
A20A1_HUMAN	Ankyrin repeat domain-containing protein 20A1 OS=Homo sapiens GN=ANKRD20A1 PE=2 SV=1	22.48	80.6419	NaN	NaN	19.44	NaN	21.02	0.2031	18.96	0.2736	17.25	22.2642
COX5A_HUMAN	Cytochrome c oxidase subunit 5A_ mitochondrial OS=Homo sapiens GN=COX5A PE=1 SV=2	43.33	110.086	NaN	NaN	20.67	26.1253	26.67	5.5195	24	86.4523	33.33	55.737
DDX10_HUMAN	Probable ATP-dependent RNA helicase DDX10 OS=Homo sapiens GN=DDX10 PE=1 SV=2	29.83	99.0523	31.31	8.5539	NaN	NaN	17.94	33.7262	35.89	142.321	29.49	68.8826
RS27_HUMAN	40S ribosomal protein S27 OS=Homo sapiens GN=RPS27 PE=1 SV=3	35.71	730.579	NaN	NaN	44.05	165.721	35.71	147.45	34.52	83.9126	35.71	465.529
CBWD5_HUMAN	COBW domain-containing protein 5 OS=Homo sapiens GN=CBWD5 PE=2 SV=1	31.39	NaN	23.54	NaN	NaN	NaN	25.57	NaN	21.01	NaN	20.51	NaN
UXT_HUMAN	Protein UXT OS=Homo sapiens GN=UXT PE=1 SV=1	35.67	163.659	NaN	NaN	31.21	14.4069	40.76	13.9289	54.14	27.9158	35.67	52.3282
CDC37_HUMAN	Hsp90 co-chaperone Cdc37 OS=Homo sapiens GN=CDC37 PE=1 SV=1	46.83	219.096	NaN	NaN	38.62	98.8394	35.71	46.6949	38.1	48.4195	39.68	149.695
SYHM_HUMAN	Probable histidine--tRNA ligase_ mitochondrial OS=Homo sapiens GN=HARS2 PE=1 SV=1	39.13	33.3216	NaN	NaN	25.3	4.9665	15.22	4.4325	24.9	7.5162	19.17	8.2578
PSA6_HUMAN	Proteasome subunit alpha type-6 OS=Homo sapiens GN=PSMA6 PE=1 SV=1	34.96	273.311	34.96	415.186	NaN	NaN	26.83	132.294	33.33	145.134	24.39	206.498
BRE1B_HUMAN	E3 ubiquitin-protein ligase BRE1B OS=Homo sapiens GN=RNF40 PE=1 SV=4	28.87	191.192	NaN	NaN	36.06	86.995	27.67	50.7401	26.87	86.5951	32.57	394.032
SPAT5_HUMAN	Spermatogenesis-associated protein 5 OS=Homo sapiens GN=SPATA5 PE=1 SV=3	44.34	60.9601	37.07	20.5473	NaN	NaN	36.06	8.3476	40.54	171.201	36.73	37.3587
SNX6_HUMAN	Sorting nexin-6 OS=Homo sapiens GN=SNX6 PE=1 SV=1	38.42	81.7689	NaN	NaN	48.77	57.7459	24.14	27.2647	26.35	22.4206	22.17	59.5656
RS19_HUMAN	40S ribosomal protein S19 OS=Homo sapiens GN=RPS19 PE=1 SV=2	60	497.839	NaN	NaN	80.69	208.62	57.93	277.461	56.55	247.183	60.69	250.009
1B08_HUMAN	HLA class I histocompatibility antigen_ B-8 alpha chain OS=Homo sapiens GN=HLA-B PE=1 SV=1	43.92	NaN	NaN	NaN	20.72	1.7724	19.61	NaN	27.35	11.9092	47.51	9.1768
GLYC_HUMAN	Serine hydroxymethyltransferase_ cytosolic OS=Homo sapiens GN=SHMT1 PE=1 SV=1	35.2	125.947	27.12	8.2214	20.29	31.6516	NaN	NaN	20.7	49.1331	19.46	50.9641
OGFR_HUMAN	Opioid growth factor receptor OS=Homo sapiens GN=OGFR PE=1 SV=3	47.12	136.404	NaN	NaN	25.55	61.7298	28.21	14.9514	24.67	93.8363	40.92	52.3903
SAFB1_HUMAN	Scaffold attachment factor B1 OS=Homo sapiens GN=SAFB PE=1 SV=4	27.65	163.616	NaN	NaN	27.1	44.4102	29.07	57.5157	22.62	92.9668	36.07	169.029
GRWD1_HUMAN	Glutamate-rich WD repeat-containing protein 1 OS=Homo sapiens GN=GRWD1 PE=1 SV=1	23.32	149.874	NaN	NaN	22.42	48.1088	34.98	29.7707	29.15	38.4485	26.01	45.4781
ADT4_HUMAN	ADP/ATP translocase 4 OS=Homo sapiens GN=SLC25A31 PE=2 SV=1	32.06	3.1395	47.94	13.2534	34.92	94.1824	NaN	NaN	28.57	4.1978	30.48	23.6324
S23IP_HUMAN	SEC23-interacting protein OS=Homo sapiens GN=SEC23IP PE=1 SV=1	21.8	100.882	NaN	NaN	20.4	44.6171	20.4	21.0307	14.1	36.3041	18.5	82.1227
HNRPQ_HUMAN	Heterogeneous nuclear ribonucleoprotein Q OS=Homo sapiens GN=SYNCRIP PE=1 SV=2	47.83	737.718	NaN	NaN	45.1	255.629	40.29	283.789	45.91	227.856	53.45	588.429
DEFI6_HUMAN	Differentially expressed in FDCP 6 homolog OS=Homo sapiens GN=DEF6 PE=1 SV=1	25.99	33.0737	20.44	7.0963	26.62	6.6289	NaN	NaN	33.91	20.5569	24.56	9.561
DPYL2_HUMAN	Dihydropyrimidinase-related protein 2 OS=Homo sapiens GN=DPYSL2 PE=1 SV=1	35.14	83.0337	NaN	NaN	48.95	42.5626	19.58	26.0997	24.3	39.5736	37.41	55.5302
NDUF3_HUMAN	NADH dehydrogenase [ubiquinone] 1 alpha subcomplex assembly factor 3 OS=Homo sapiens GN=NDUFAF3 PE=1 SV=1	13.04	29.033	NaN	NaN	29.89	17.4061	41.3	14.6364	31.52	13.1006	13.04	37.5491
MRRP3_HUMAN	Mitochondrial ribonuclease P protein 3 OS=Homo sapiens GN=KIAA0391 PE=1 SV=2	24.01	68.1412	NaN	NaN	30.19	26.2639	28.82	102.134	24.53	23.2571	17.67	25.6394
KRT38_HUMAN	Keratin_ type I cuticular Ha8 OS=Homo sapiens GN=KRT38 PE=2 SV=3	13.6	6.8193	NaN	NaN	7.89	0.818	3.07	NaN	22.59	9.5576	5.04	18.0699
2ABD_HUMAN	Serine/threonine-protein phosphatase 2A 55 kDa regulatory subunit B delta isoform OS=Homo sapiens GN=PPP2R2D PE=2 SV=1	23.18	1.3055	NaN	NaN	34.66	3.8623	30.24	2.2178	21.19	8.9962	17	1.028
IPO9_HUMAN	Importin-9 OS=Homo sapiens GN=IPO9 PE=1 SV=3	17.87	212.767	NaN	NaN	19.21	52.6633	8.07	28.19	13.54	61.0916	16.04	89.4437
ETFA_HUMAN	Electron transfer flavoprotein subunit alpha_ mitochondrial OS=Homo sapiens GN=ETFA PE=1 SV=1	57.66	612.476	NaN	NaN	56.46	175.69	37.54	49.6077	44.14	164.494	43.84	132.181
CROCC_HUMAN	Rootletin OS=Homo sapiens GN=CROCC PE=1 SV=1	29.75	235.45	NaN	NaN	30.39	215.465	25.73	74.3128	26.97	124.4	27.76	328.662
GSHB_HUMAN	Glutathione synthetase OS=Homo sapiens GN=GSS PE=1 SV=1	49.58	167.425	NaN	NaN	32.49	451.91	25.11	53.4551	35.02	74.0256	43.88	132.857
ST1A2_HUMAN	Sulfotransferase 1A2 OS=Homo sapiens GN=SULT1A2 PE=1 SV=2	44.75	47.8182	18.98	NaN	37.97	7.2296	23.73	19.9842	NaN	NaN	32.2	13.0236
DUT_HUMAN	Deoxyuridine 5'-triphosphate nucleotidohydrolase_ mitochondrial OS=Homo sapiens GN=DUT PE=1 SV=4	26.59	72.9796	38.49	2.2501	NaN	NaN	30.16	24.2668	34.92	28.5021	21.83	28.8837
CC124_HUMAN	Coiled-coil domain-containing protein 124 OS=Homo sapiens GN=CCDC124 PE=1 SV=1	46.64	136.985	NaN	NaN	33.63	52.6954	46.64	48.9193	32.29	38.3038	48.43	143.774
1B82_HUMAN	HLA class I histocompatibility antigen_ B-82 alpha chain OS=Homo sapiens GN=HLA-B PE=1 SV=1	33.98	NaN	NaN	NaN	19.89	NaN	19.34	NaN	20.99	NaN	41.71	NaN
PGP_HUMAN	Phosphoglycolate phosphatase OS=Homo sapiens GN=PGP PE=1 SV=1	21.81	57.5074	9.97	26.718	10.9	11.7698	23.99	20.5702	NaN	NaN	11.84	22.3183
NOC2L_HUMAN	Nucleolar complex protein 2 homolog OS=Homo sapiens GN=NOC2L PE=1 SV=4	21.76	132.806	29.37	89.6465	NaN	NaN	13.89	117.866	18.02	171.681	21.76	70.6763
1A23_HUMAN	HLA class I histocompatibility antigen_ A-23 alpha chain OS=Homo sapiens GN=HLA-A PE=1 SV=1	40.82	1.5864	NaN	NaN	18.9	4.3261	16.71	4.58	30.68	25.5814	57.81	NaN
WDR61_HUMAN	WD repeat-containing protein 61 OS=Homo sapiens GN=WDR61 PE=1 SV=1	44.59	90.4984	NaN	NaN	41.64	15.1379	14.75	14.2063	16.07	16.5521	21.64	40.3078
LBR_HUMAN	Lamin-B receptor OS=Homo sapiens GN=LBR PE=1 SV=2	16.91	190.963	NaN	NaN	26.99	51.5878	13.01	72.8196	13.17	52.4327	17.56	108.304
RS27L_HUMAN	40S ribosomal protein S27-like OS=Homo sapiens GN=RPS27L PE=1 SV=3	34.52	160.701	NaN	NaN	34.52	20.2819	34.52	42.0706	34.52	55.068	35.71	216.179
RM02_HUMAN	39S ribosomal protein L2_ mitochondrial OS=Homo sapiens GN=MRPL2 PE=1 SV=2	33.11	57.8269	NaN	NaN	35.74	13.3625	18.03	12.8196	16.07	17.9207	19.67	48.6568
RL18A_HUMAN	60S ribosomal protein L18a OS=Homo sapiens GN=RPL18A PE=1 SV=2	40.34	591.87	47.16	49.6915	NaN	NaN	53.41	254.845	31.25	133.49	42.61	444.929
TOM34_HUMAN	Mitochondrial import receptor subunit TOM34 OS=Homo sapiens GN=TOMM34 PE=1 SV=2	43.37	192.034	NaN	NaN	55.02	107.228	48.87	27.4957	39.81	27.0382	43.37	83.4085
GCP2_HUMAN	Gamma-tubulin complex component 2 OS=Homo sapiens GN=TUBGCP2 PE=1 SV=2	28.38	48.1753	NaN	NaN	29.49	5.9207	18.07	22.498	20.84	52.1071	28.94	38.2522
VATC1_HUMAN	V-type proton ATPase subunit C 1 OS=Homo sapiens GN=ATP6V1C1 PE=1 SV=4	33.51	43.2983	28.8	49.3653	22.25	16.7464	20.16	26.8572	NaN	NaN	15.71	38.7193
SIN3A_HUMAN	Paired amphipathic helix protein Sin3a OS=Homo sapiens GN=SIN3A PE=1 SV=2	20.66	57.4854	NaN	NaN	22.55	71.6044	20.19	59.3097	13.12	46.0411	16.03	151.597
ELOB_HUMAN	Transcription elongation factor B polypeptide 2 OS=Homo sapiens GN=TCEB2 PE=1 SV=1	44.92	166.635	NaN	NaN	29.66	34.1545	44.07	55.4815	37.29	92.5846	37.29	91.5848
RHG01_HUMAN	Rho GTPase-activating protein 1 OS=Homo sapiens GN=ARHGAP1 PE=1 SV=1	52.85	647.784	30.75	85.3123	41	66.9457	NaN	NaN	39.64	116.841	25.28	52.288
1C05_HUMAN	HLA class I histocompatibility antigen_ Cw-5 alpha chain OS=Homo sapiens GN=HLA-C PE=2 SV=1	5.19	NaN	NaN	NaN	22.4	NaN	15.57	NaN	17.21	12.5121	28.14	1.2378
CHD3_HUMAN	Chromodomain-helicase-DNA-binding protein 3 OS=Homo sapiens GN=CHD3 PE=1 SV=3	13.9	16.2973	NaN	NaN	21.2	21.5945	15.3	30.0197	12	22.6827	16.7	86.4587
MSH6_HUMAN	DNA mismatch repair protein Msh6 OS=Homo sapiens GN=MSH6 PE=1 SV=2	28.53	147.999	NaN	NaN	26.1	21.1609	15.37	21.4853	23.68	49.4924	27.28	58.1509
BRI3B_HUMAN	BRI3-binding protein OS=Homo sapiens GN=BRI3BP PE=1 SV=1	26.69	109.335	NaN	NaN	28.29	31.5782	20.72	14.0711	29.48	53.2271	27.09	46.8055
RIR2_HUMAN	Ribonucleoside-diphosphate reductase subunit M2 OS=Homo sapiens GN=RRM2 PE=1 SV=1	58.35	225.399	NaN	NaN	61.44	250.747	50.64	101.089	39.59	105.347	47.3	829.358
SPA5L_HUMAN	Spermatogenesis-associated protein 5-like protein 1 OS=Homo sapiens GN=SPATA5L1 PE=1 SV=2	33.6	69.6231	21.91	37.0018	NaN	NaN	19.92	8.5793	18.99	7.478	23.9	45.3761
PAIP1_HUMAN	Polyadenylate-binding protein-interacting protein 1 OS=Homo sapiens GN=PAIP1 PE=1 SV=1	21.92	76.5265	NaN	NaN	17.95	141.03	11.06	24.6222	11.48	40.6878	15.87	129.752
HNRPR_HUMAN	Heterogeneous nuclear ribonucleoprotein R OS=Homo sapiens GN=HNRNPR PE=1 SV=1	30.81	303.918	NaN	NaN	45.97	216.926	34.28	72.0427	37.12	157.291	43.76	187.322
RBGPR_HUMAN	Rab3 GTPase-activating protein non-catalytic subunit OS=Homo sapiens GN=RAB3GAP2 PE=1 SV=1	24.34	93.3934	33.31	25.4941	19.02	16.9437	NaN	NaN	22.76	143.822	15.08	13.2497
GGCT_HUMAN	Gamma-glutamylcyclotransferase OS=Homo sapiens GN=GGCT PE=1 SV=1	34.04	63.7126	NaN	NaN	38.3	20.8522	26.6	21.4271	32.98	38.803	37.23	110.695
ANR11_HUMAN	Ankyrin repeat domain-containing protein 11 OS=Homo sapiens GN=ANKRD11 PE=1 SV=3	15.28	125.111	NaN	NaN	18.06	48.1928	16.07	29.4773	14.61	25.7387	15.85	50.7585
NOL7_HUMAN	Nucleolar protein 7 OS=Homo sapiens GN=NOL7 PE=1 SV=2	18.29	40.6592	26.07	4.3456	NaN	NaN	18.29	26.2811	24.9	32.9934	34.63	63.4633
PAK3_HUMAN	Serine/threonine-protein kinase PAK 3 OS=Homo sapiens GN=PAK3 PE=1 SV=2	NaN	NaN	22.9	0.8568	26.48	10.0026	13.77	4.0021	22.9	30.0912	16.46	1.0395
TRUA_HUMAN	tRNA pseudouridine synthase A_ mitochondrial OS=Homo sapiens GN=PUS1 PE=1 SV=3	33.96	112.738	NaN	NaN	35.13	44.257	33.72	41.7162	33.96	31.4416	32.08	42.0166
TMM70_HUMAN	Transmembrane protein 70_ mitochondrial OS=Homo sapiens GN=TMEM70 PE=1 SV=2	40.38	165.333	25.38	19.1759	NaN	NaN	26.15	25.2835	25	36.5807	40.38	61.9437
NDUC2_HUMAN	NADH dehydrogenase [ubiquinone] 1 subunit C2 OS=Homo sapiens GN=NDUFC2 PE=1 SV=1	42.86	79.5689	NaN	NaN	51.26	48.9082	32.77	14.8889	41.18	13.9426	40.34	42.1921
ARHL2_HUMAN	Poly(ADP-ribose) glycohydrolase ARH3 OS=Homo sapiens GN=ADPRHL2 PE=1 SV=1	25.34	72.1015	NaN	NaN	29.48	19.6953	17.63	14.0282	15.15	11.7224	30.85	34.8633
NELFD_HUMAN	Negative elongation factor C/D OS=Homo sapiens GN=NELFCD PE=1 SV=2	20.17	82.2563	NaN	NaN	21.69	28.3706	14.41	32.1706	20.34	21.5968	15.76	25.5375
CHM2A_HUMAN	Charged multivesicular body protein 2a OS=Homo sapiens GN=CHMP2A PE=1 SV=1	32.88	149.091	NaN	NaN	21.62	40.3294	22.97	13.8259	17.12	48.2817	31.98	56.1977
RS4Y1_HUMAN	40S ribosomal protein S4_ Y isoform 1 OS=Homo sapiens GN=RPS4Y1 PE=1 SV=2	37.26	16.9351	51.33	21.9323	NaN	NaN	34.22	15.2385	29.66	11.8068	38.78	78.3517
RHOC_HUMAN	Rho-related GTP-binding protein RhoC OS=Homo sapiens GN=RHOC PE=1 SV=1	37.31	58.3776	NaN	NaN	9.84	NaN	7.25	NaN	11.92	NaN	13.47	50.7013
TRA2A_HUMAN	Transformer-2 protein homolog alpha OS=Homo sapiens GN=TRA2A PE=1 SV=1	28.37	202.895	NaN	NaN	21.28	18.8126	18.79	24.9069	37.23	88.7561	43.26	211.056
CENPV_HUMAN	Centromere protein V OS=Homo sapiens GN=CENPV PE=1 SV=1	24	51.8006	33.09	14.0398	33.09	30.8786	NaN	NaN	30.18	13.2122	33.45	26.981
G45IP_HUMAN	Growth arrest and DNA damage-inducible proteins-interacting protein 1 OS=Homo sapiens GN=GADD45GIP1 PE=1 SV=1	45.5	41.8205	NaN	NaN	44.59	30.9022	39.64	8.8412	54.05	22.4829	52.25	37.447
HDDC2_HUMAN	HD domain-containing protein 2 OS=Homo sapiens GN=HDDC2 PE=1 SV=1	28.92	50.2271	NaN	NaN	30.39	37.0593	22.55	8.6112	27.94	18.2841	40.69	21.2527
AFG32_HUMAN	AFG3-like protein 2 OS=Homo sapiens GN=AFG3L2 PE=1 SV=2	34.76	109.76	NaN	NaN	35.13	62.2519	30.11	49.9021	22.33	55.8519	26.98	68.3064
KRT35_HUMAN	Keratin_ type I cuticular Ha5 OS=Homo sapiens GN=KRT35 PE=2 SV=5	17.14	55.6247	NaN	NaN	31.43	24.1923	7.47	2.5942	24.62	21.4238	14.29	45.236
MK67I_HUMAN	MKI67 FHA domain-interacting nucleolar phosphoprotein OS=Homo sapiens GN=NIFK PE=1 SV=1	49.15	261.072	NaN	NaN	41.98	71.1954	38.23	56.1097	41.98	121.276	30.38	143.117
RT15_HUMAN	28S ribosomal protein S15_ mitochondrial OS=Homo sapiens GN=MRPS15 PE=1 SV=1	25.29	76.5404	NaN	NaN	25.29	10.5112	24.9	17.8521	34.63	27.3841	35.8	64.8095
TADBP_HUMAN	TAR DNA-binding protein 43 OS=Homo sapiens GN=TARDBP PE=1 SV=1	27.29	240.519	32.61	122.606	NaN	NaN	15.22	52.9475	24.88	165.688	21.26	270.194
1C12_HUMAN	HLA class I histocompatibility antigen_ Cw-12 alpha chain OS=Homo sapiens GN=HLA-C PE=2 SV=2	14.21	NaN	NaN	NaN	27.32	0.2628	22.4	4.8144	22.95	9.4606	31.42	5.4367
PHS_HUMAN	Pterin-4-alpha-carbinolamine dehydratase OS=Homo sapiens GN=PCBD1 PE=1 SV=2	58.65	255.981	27.88	36.9996	NaN	NaN	60.58	47.5581	28.85	34.8521	62.5	204.835
BOP1_HUMAN	Ribosome biogenesis protein BOP1 OS=Homo sapiens GN=BOP1 PE=1 SV=2	26.41	167.53	NaN	NaN	23.32	69.0322	21.31	41.9211	25.2	60.2737	28.42	99.2472
MTUS2_HUMAN	Microtubule-associated tumor suppressor candidate 2 OS=Homo sapiens GN=MTUS2 PE=1 SV=3	21.26	227.54	NaN	NaN	23.52	35.176	19.58	140.746	14.17	94.1061	14.61	205.645
SCRIB_HUMAN	Protein scribble homolog OS=Homo sapiens GN=SCRIB PE=1 SV=4	27.42	120.494	NaN	NaN	22.64	19.1334	17.3	28.791	14.05	68.8244	20.49	88.628
VPS36_HUMAN	Vacuolar protein-sorting-associated protein 36 OS=Homo sapiens GN=VPS36 PE=1 SV=1	32.12	50.7169	41.19	11.5761	NaN	NaN	45.34	17.4915	46.37	35.4639	55.44	32.314
MP2K3_HUMAN	Dual specificity mitogen-activated protein kinase kinase 3 OS=Homo sapiens GN=MAP2K3 PE=1 SV=2	35.45	45.6103	NaN	NaN	28.53	9.9354	21.61	19.8063	26.8	85.0277	21.9	49.8048
INO1_HUMAN	Inositol-3-phosphate synthase 1 OS=Homo sapiens GN=ISYNA1 PE=1 SV=1	22.4	114.323	17.92	18.735	10.22	15.6839	NaN	NaN	19.89	53.2656	12.72	77.1172
NFKB2_HUMAN	Nuclear factor NF-kappa-B p100 subunit OS=Homo sapiens GN=NFKB2 PE=1 SV=4	20.89	136.924	21.22	121.664	22.33	40.5745	NaN	NaN	16.22	29.7004	22.78	29.2738
RL14_HUMAN	60S ribosomal protein L14 OS=Homo sapiens GN=RPL14 PE=1 SV=4	50.23	858.75	NaN	NaN	45.12	172.257	31.63	196.094	46.05	232.115	37.67	574.271
MCA3_HUMAN	Eukaryotic translation elongation factor 1 epsilon-1 OS=Homo sapiens GN=EEF1E1 PE=1 SV=1	36.78	138.892	NaN	NaN	17.82	12.8933	17.82	17.7359	27.59	43.5732	40.23	47.1802
NAA25_HUMAN	N-alpha-acetyltransferase 25_ NatB auxiliary subunit OS=Homo sapiens GN=NAA25 PE=1 SV=1	28.4	111.679	NaN	NaN	19.65	62.7902	15.95	19.662	19.96	21.627	14.51	29.4756
CING_HUMAN	Cingulin OS=Homo sapiens GN=CGN PE=1 SV=2	30.99	59.3957	17.21	19.0681	NaN	NaN	24.98	13.209	20.13	35.753	23.31	37.3664
HPBP1_HUMAN	Hsp70-binding protein 1 OS=Homo sapiens GN=HSPBP1 PE=1 SV=1	14.36	103.317	25.41	53.3684	32.32	25.7415	NaN	NaN	9.39	15.3848	11.33	50.8039
PSB3_HUMAN	Proteasome subunit beta type-3 OS=Homo sapiens GN=PSMB3 PE=1 SV=2	48.78	379.014	NaN	NaN	52.2	172.845	56.1	118.031	59.51	106.126	60	220.253
CSTFT_HUMAN	Cleavage stimulation factor subunit 2 tau variant OS=Homo sapiens GN=CSTF2T PE=1 SV=1	36.36	54.7555	NaN	NaN	29.06	10.1216	25.16	7.7831	29.06	7.1184	16.88	14.0555
TRXR1_HUMAN	Thioredoxin reductase 1_ cytoplasmic OS=Homo sapiens GN=TXNRD1 PE=1 SV=3	39.29	170.442	47.3	537.803	25.42	52.248	NaN	NaN	19.72	23.6608	22.5	74.1143
RNPS1_HUMAN	RNA-binding protein with serine-rich domain 1 OS=Homo sapiens GN=RNPS1 PE=1 SV=1	27.87	148.788	NaN	NaN	42.62	75.0394	26.56	27.4656	30.82	53.6824	31.48	93.8233
DRG1_HUMAN	Developmentally-regulated GTP-binding protein 1 OS=Homo sapiens GN=DRG1 PE=1 SV=1	47.41	337.308	NaN	NaN	43.87	100.522	37.87	59.951	30.52	72.3615	35.42	116.871
E2AK2_HUMAN	Interferon-induced_ double-stranded RNA-activated protein kinase OS=Homo sapiens GN=EIF2AK2 PE=1 SV=2	37.75	111.336	NaN	NaN	32.12	28.6147	29.04	35.3488	28.49	73.4451	34.12	51.6831
KITH_HUMAN	Thymidine kinase_ cytosolic OS=Homo sapiens GN=TK1 PE=1 SV=2	27.78	131.514	43.59	7.2854	NaN	NaN	22.22	60.2186	26.07	52.601	8.97	73.7918
TTC4_HUMAN	Tetratricopeptide repeat protein 4 OS=Homo sapiens GN=TTC4 PE=1 SV=3	32.56	42.7985	12.14	7.4232	NaN	NaN	13.95	25.7038	21.96	33.2426	23.26	56.6807
GLGB_HUMAN	1_4-alpha-glucan-branching enzyme OS=Homo sapiens GN=GBE1 PE=1 SV=3	32.19	108.09	NaN	NaN	23.22	17.3268	23.93	13.7848	15.53	45.1575	24.5	49.0166
COX6C_HUMAN	Cytochrome c oxidase subunit 6C OS=Homo sapiens GN=COX6C PE=1 SV=2	85.33	200.969	33.33	6.6405	NaN	NaN	49.33	56.2239	58.67	114.18	84	129.235
CE350_HUMAN	Centrosome-associated protein 350 OS=Homo sapiens GN=CEP350 PE=1 SV=1	15.37	128.761	NaN	NaN	30.93	88.1132	15.01	144.804	17.52	79.5525	17.9	100.064
K1C28_HUMAN	Keratin_ type I cytoskeletal 28 OS=Homo sapiens GN=KRT28 PE=1 SV=2	26.94	11.0429	NaN	NaN	16.16	38.0254	8.19	2.209	20.47	3.6601	27.59	8.66
COX2_HUMAN	Cytochrome c oxidase subunit 2 OS=Homo sapiens GN=MT-CO2 PE=1 SV=1	30.84	356.231	17.62	141.381	22.03	75.749	14.98	45.0198	NaN	NaN	10.57	185.668
CPNE7_HUMAN	Copine-7 OS=Homo sapiens GN=CPNE7 PE=2 SV=1	12.32	20.1077	NaN	NaN	23.06	11.5448	13.9	78.5201	25.43	86.6397	11.22	334.167
HCDH_HUMAN	Hydroxyacyl-coenzyme A dehydrogenase_ mitochondrial OS=Homo sapiens GN=HADH PE=1 SV=3	48.41	156.422	NaN	NaN	36.62	51.2396	23.89	14.9951	21.66	28.9362	39.17	47.0026
NDUAC_HUMAN	NADH dehydrogenase [ubiquinone] 1 alpha subcomplex subunit 12 OS=Homo sapiens GN=NDUFA12 PE=1 SV=1	73.1	40.8534	37.24	44.8653	NaN	NaN	28.28	17.5675	48.97	22.1702	65.52	36.9288
1B46_HUMAN	HLA class I histocompatibility antigen_ B-46 alpha chain OS=Homo sapiens GN=HLA-B PE=1 SV=1	29.83	6.8887	NaN	NaN	18.23	NaN	17.13	NaN	18.78	NaN	51.1	NaN
UB2E1_HUMAN	Ubiquitin-conjugating enzyme E2 E1 OS=Homo sapiens GN=UBE2E1 PE=1 SV=1	15.54	NaN	NaN	NaN	37.31	4.0952	35.23	5.3683	18.65	6.0548	25.39	41.1617
ICT1_HUMAN	Peptidyl-tRNA hydrolase ICT1_ mitochondrial OS=Homo sapiens GN=ICT1 PE=1 SV=1	34.47	39.1603	NaN	NaN	36.41	17.0003	27.67	16.1304	33.5	25.9908	34.47	28.5794
SETD3_HUMAN	Histone-lysine N-methyltransferase setd3 OS=Homo sapiens GN=SETD3 PE=1 SV=1	28.45	70.7064	NaN	NaN	32.83	22.13	43.1	12.7044	33.33	22.6187	31.48	26.4974
VAMP2_HUMAN	Vesicle-associated membrane protein 2 OS=Homo sapiens GN=VAMP2 PE=1 SV=3	69.83	16.0766	NaN	NaN	49.14	0.359	79.31	0.9683	67.24	5.4478	79.31	8.1432
RIR2B_HUMAN	Ribonucleoside-diphosphate reductase subunit M2 B OS=Homo sapiens GN=RRM2B PE=1 SV=1	28.49	18.9842	NaN	NaN	20.51	5.5731	19.94	15.4114	25.64	3.0735	30.48	5.3052
HXK1_HUMAN	Hexokinase-1 OS=Homo sapiens GN=HK1 PE=1 SV=3	38.6	219.087	NaN	NaN	21.48	29.7904	26.17	38.7578	25.74	32.0438	29.55	76.1584
ANM8_HUMAN	Protein arginine N-methyltransferase 8 OS=Homo sapiens GN=PRMT8 PE=1 SV=2	29.44	40.9983	NaN	NaN	37.82	2.5443	20.05	33.1582	22.08	3.4229	33.76	3.11
SET_HUMAN	Protein SET OS=Homo sapiens GN=SET PE=1 SV=3	36.21	354.929	NaN	NaN	50.34	247.498	33.79	96.3032	32.41	105.593	42.41	279.747
XPO7_HUMAN	Exportin-7 OS=Homo sapiens GN=XPO7 PE=1 SV=3	16.47	54.0428	17.02	4.6329	NaN	NaN	19.04	27.2	11.59	17.7555	10.58	52.4961
DPYL3_HUMAN	Dihydropyrimidinase-related protein 3 OS=Homo sapiens GN=DPYSL3 PE=1 SV=1	25.96	48.3808	NaN	NaN	31.23	8.57	19.65	9.242	23.86	23.1951	28.42	13.1553
ES1_HUMAN	ES1 protein homolog_ mitochondrial OS=Homo sapiens GN=C21orf33 PE=1 SV=3	39.18	97.0006	NaN	NaN	22.76	18.3361	6.72	17.9901	26.49	43.7969	47.01	31.2665
SRS11_HUMAN	Serine/arginine-rich splicing factor 11 OS=Homo sapiens GN=SRSF11 PE=1 SV=1	30.17	219.98	NaN	NaN	33.47	77.0889	25.21	33.1727	23.97	70.2231	32.23	111.421
1C02_HUMAN	HLA class I histocompatibility antigen_ Cw-2 alpha chain OS=Homo sapiens GN=HLA-C PE=1 SV=1	16.94	23.0726	NaN	NaN	21.58	3.6614	23.22	5.6837	20.22	8.7182	24.04	NaN
PYRG1_HUMAN	CTP synthase 1 OS=Homo sapiens GN=CTPS1 PE=1 SV=2	27.58	192.175	33.16	27.9741	23.18	49.7275	NaN	NaN	23.86	45.742	26.9	84.7408
APT_HUMAN	Adenine phosphoribosyltransferase OS=Homo sapiens GN=APRT PE=1 SV=2	73.89	530.625	NaN	NaN	44.44	212.886	21.67	42.1755	67.78	51.1011	60.56	240.095
PDIP3_HUMAN	Polymerase delta-interacting protein 3 OS=Homo sapiens GN=POLDIP3 PE=1 SV=2	53.21	163.823	44.66	10.5077	NaN	NaN	44.18	38.6189	47.98	57.7814	52.97	108.138
CALU_HUMAN	Calumenin OS=Homo sapiens GN=CALU PE=1 SV=2	33.02	48.7966	NaN	NaN	36.83	7.2053	20	6.1983	34.92	6.9998	28.25	15.2022
DDX49_HUMAN	Probable ATP-dependent RNA helicase DDX49 OS=Homo sapiens GN=DDX49 PE=1 SV=1	20.08	86.9869	31.06	56.6889	NaN	NaN	24.43	15.3118	21.95	25.7071	15.94	25.849
TBC15_HUMAN	TBC1 domain family member 15 OS=Homo sapiens GN=TBC1D15 PE=1 SV=2	16.5	62.7642	NaN	NaN	24.02	16.6667	11.58	12.4922	15.77	86.1262	15.92	56.6147
ITB1_HUMAN	Integrin beta-1 OS=Homo sapiens GN=ITGB1 PE=1 SV=2	22.18	263.212	NaN	NaN	13.91	78.9897	14.91	151.512	19.67	217.315	21.05	237.089
BRE1A_HUMAN	E3 ubiquitin-protein ligase BRE1A OS=Homo sapiens GN=RNF20 PE=1 SV=2	35.49	62.6049	NaN	NaN	25.23	14.1173	34.36	17.1489	28.51	113.433	26.77	33.5433
1B56_HUMAN	HLA class I histocompatibility antigen_ B-56 alpha chain OS=Homo sapiens GN=HLA-B PE=1 SV=1	29.83	NaN	NaN	NaN	22.1	NaN	19.34	NaN	20.99	NaN	42.82	NaN
PRP31_HUMAN	U4/U6 small nuclear ribonucleoprotein Prp31 OS=Homo sapiens GN=PRPF31 PE=1 SV=2	35.27	87.1486	NaN	NaN	36.47	44.1031	29.46	39.7415	40.48	108.728	35.67	148.233
BAG6_HUMAN	Large proline-rich protein BAG6 OS=Homo sapiens GN=BAG6 PE=1 SV=2	25.8	154.804	NaN	NaN	17.67	24.2425	20.05	20.6414	30.21	32.4494	22.7	60.1493
PARN_HUMAN	Poly(A)-specific ribonuclease PARN OS=Homo sapiens GN=PARN PE=1 SV=1	20.19	120.833	NaN	NaN	24.57	19.8841	26.45	18.7868	26.92	35.6218	18.94	198.993
TIM50_HUMAN	Mitochondrial import inner membrane translocase subunit TIM50 OS=Homo sapiens GN=TIMM50 PE=1 SV=2	37.39	72.6401	9.63	3.0382	17.28	26.257	NaN	NaN	39.38	39.5924	38.24	16.8567
TCRG1_HUMAN	Transcription elongation regulator 1 OS=Homo sapiens GN=TCERG1 PE=1 SV=2	33.79	153.982	NaN	NaN	35.88	72.5995	24.23	51.7072	29.96	83.1307	44.99	192.368
MINA_HUMAN	Bifunctional lysine-specific demethylase and histidyl-hydroxylase MINA OS=Homo sapiens GN=MINA PE=1 SV=1	22.37	23.1524	12.9	16.991	NaN	NaN	25.16	11.5272	15.27	29.1901	21.29	35.3453
HEMH_HUMAN	Ferrochelatase_ mitochondrial OS=Homo sapiens GN=FECH PE=1 SV=2	35.46	65.7945	NaN	NaN	30.5	16.828	29.79	28.0033	30.5	89.6763	23.88	42.3718
VISL1_HUMAN	Visinin-like protein 1 OS=Homo sapiens GN=VSNL1 PE=1 SV=2	39.27	47.225	NaN	NaN	51.83	15.9229	39.27	6.3744	24.08	13.2805	33.51	6.0803
EFGM_HUMAN	Elongation factor G_ mitochondrial OS=Homo sapiens GN=GFM1 PE=1 SV=2	39.68	189.701	25.03	56.2876	NaN	NaN	17.31	25.784	37.15	33.3706	32.09	103.477
ARP2_HUMAN	Actin-related protein 2 OS=Homo sapiens GN=ACTR2 PE=1 SV=1	39.59	401.04	17.77	10.1219	27.92	115.816	NaN	NaN	31.98	211.843	50.25	215.356
GAPD1_HUMAN	GTPase-activating protein and VPS9 domain-containing protein 1 OS=Homo sapiens GN=GAPVD1 PE=1 SV=2	21.11	146.997	NaN	NaN	22.12	35.4835	23.68	19.051	24.36	42.1744	25.64	134.263
CUL4A_HUMAN	Cullin-4A OS=Homo sapiens GN=CUL4A PE=1 SV=3	26.88	464.587	NaN	NaN	34.12	48.5031	32.81	78.9157	31.62	37.555	38.6	157.892
8ODP_HUMAN	7_8-dihydro-8-oxoguanine triphosphatase OS=Homo sapiens GN=NUDT1 PE=1 SV=3	61.42	174.326	NaN	NaN	39.59	31.7777	39.09	11.5941	48.73	103.305	41.12	148.129
GNL3L_HUMAN	Guanine nucleotide-binding protein-like 3-like protein OS=Homo sapiens GN=GNL3L PE=1 SV=1	25.95	85.4473	NaN	NaN	26.12	98.1559	19.42	8.3209	20.96	13.5229	15.64	13.3108
BRX1_HUMAN	Ribosome biogenesis protein BRX1 homolog OS=Homo sapiens GN=BRIX1 PE=1 SV=2	35.13	212.697	43.91	304.881	NaN	NaN	29.75	48.9404	26.63	41.3978	29.18	46.9049
DDX24_HUMAN	ATP-dependent RNA helicase DDX24 OS=Homo sapiens GN=DDX24 PE=1 SV=1	23.63	93.8239	NaN	NaN	35.62	55.3515	23.52	17.7528	33.18	63.9455	21.89	55.2706
NSUN2_HUMAN	tRNA (cytosine(34)-C(5))-methyltransferase OS=Homo sapiens GN=NSUN2 PE=1 SV=2	42.89	231.778	NaN	NaN	36.51	48.941	32.33	33.6126	43.94	35.4459	36.38	87.3484
TOM5_HUMAN	Mitochondrial import receptor subunit TOM5 homolog OS=Homo sapiens GN=TOMM5 PE=1 SV=1	62.75	93.9913	NaN	NaN	49.02	32.0605	27.45	11.3661	29.41	9.5926	62.75	105.52
NP1L3_HUMAN	Nucleosome assembly protein 1-like 3 OS=Homo sapiens GN=NAP1L3 PE=2 SV=2	15.42	36.9631	NaN	NaN	17.59	15.0268	17.79	160.751	17.39	20.5852	15.61	200.996
HIBCH_HUMAN	3-hydroxyisobutyryl-CoA hydrolase_ mitochondrial OS=Homo sapiens GN=HIBCH PE=1 SV=2	46.37	87.3638	23.58	3.8671	22.8	15.9771	NaN	NaN	26.42	139.013	32.64	68.7099
GLTL5_HUMAN	Inactive polypeptide N-acetylgalactosaminyltransferase-like protein 5 OS=Homo sapiens GN=GALNTL5 PE=2 SV=3	19.41	53.1895	20.77	2.3691	25.96	59.1531	NaN	NaN	18.28	13.0628	16.93	18.2101
HPCL1_HUMAN	Hippocalcin-like protein 1 OS=Homo sapiens GN=HPCAL1 PE=1 SV=3	54.4	179.124	NaN	NaN	49.22	41.9058	41.45	14.7039	49.22	64.5429	53.89	71.35
STK4_HUMAN	Serine/threonine-protein kinase 4 OS=Homo sapiens GN=STK4 PE=1 SV=2	30.6	141.128	27.52	8.5501	26.69	5.0014	NaN	NaN	22.79	2.691	26.08	71.7734
TRIPC_HUMAN	E3 ubiquitin-protein ligase TRIP12 OS=Homo sapiens GN=TRIP12 PE=1 SV=1	26.71	283.886	NaN	NaN	22.29	24.1144	23.19	34.6806	18.37	76.0365	25.3	139.066
1C16_HUMAN	HLA class I histocompatibility antigen_ Cw-16 alpha chain OS=Homo sapiens GN=HLA-C PE=2 SV=1	21.58	2.2665	NaN	NaN	20.77	5.9518	23.77	6.2857	18.03	15.23	24.32	NaN
MOGS_HUMAN	Mannosyl-oligosaccharide glucosidase OS=Homo sapiens GN=MOGS PE=1 SV=5	30.23	139.73	17.8	5.6794	23.78	64.0315	NaN	NaN	17.08	34.0796	25.21	86.8102
CEBPZ_HUMAN	CCAAT/enhancer-binding protein zeta OS=Homo sapiens GN=CEBPZ PE=1 SV=3	20.49	57.0703	NaN	NaN	26.66	39.3945	15.28	55.6531	16.6	14.8849	20.97	38.8074
CPSF3_HUMAN	Cleavage and polyadenylation specificity factor subunit 3 OS=Homo sapiens GN=CPSF3 PE=1 SV=1	20.91	60.566	16.37	15.6763	NaN	NaN	22.81	20.4908	16.67	29.7845	27.19	37.5926
IFIH1_HUMAN	Interferon-induced helicase C domain-containing protein 1 OS=Homo sapiens GN=IFIH1 PE=1 SV=3	15.41	13.4812	24.29	6.4706	14.34	9.8125	NaN	NaN	8.1	182.039	6.54	26.1101
IMDH1_HUMAN	Inosine-5'-monophosphate dehydrogenase 1 OS=Homo sapiens GN=IMPDH1 PE=1 SV=2	29.38	120.629	30.93	106.553	23.35	13.2168	NaN	NaN	18.29	9.1122	25.29	13.0703
RL31_HUMAN	60S ribosomal protein L31 OS=Homo sapiens GN=RPL31 PE=1 SV=1	56.8	543.197	49.6	173.159	NaN	NaN	46.4	191.737	37.6	109.397	57.6	556.749
NALP5_HUMAN	NACHT_ LRR and PYD domains-containing protein 5 OS=Homo sapiens GN=NLRP5 PE=2 SV=2	19.83	326.339	23.83	17.9369	15	79.0891	NaN	NaN	9.67	85.2048	9.83	88.2296
SEP10_HUMAN	Septin-10 OS=Homo sapiens GN=SEPT10 PE=1 SV=2	28.85	77.3291	NaN	NaN	16.96	9.1636	38.55	18.2694	35.46	35.3048	24.45	55.9627
GT251_HUMAN	Procollagen galactosyltransferase 1 OS=Homo sapiens GN=COLGALT1 PE=1 SV=1	36.33	87.7345	NaN	NaN	22.99	39.5419	19.61	31.1336	19.94	28.1395	29.58	71.9757
PNPO_HUMAN	Pyridoxine-5'-phosphate oxidase OS=Homo sapiens GN=PNPO PE=1 SV=1	NaN	NaN	35.63	65.3561	19.54	36.0263	13.79	8.996	14.18	12.1109	17.62	104.555
LIPA1_HUMAN	Liprin-alpha-1 OS=Homo sapiens GN=PPFIA1 PE=1 SV=1	37.52	295.792	NaN	NaN	27.04	89.8431	30.45	36.6736	25.29	57.2515	18.8	102.141
HOOK1_HUMAN	Protein Hook homolog 1 OS=Homo sapiens GN=HOOK1 PE=1 SV=2	23.49	162.086	NaN	NaN	26.24	78.5054	20.88	25.4693	31.73	61.5302	29.67	110.966
MTA1_HUMAN	Metastasis-associated protein MTA1 OS=Homo sapiens GN=MTA1 PE=1 SV=2	40.14	42.7178	NaN	NaN	38.46	8.3769	20.98	11.8907	26.57	19.6059	20.84	31.1955
BAHC1_HUMAN	BAH and coiled-coil domain-containing protein 1 OS=Homo sapiens GN=BAHCC1 PE=2 SV=3	9.74	106.871	NaN	NaN	20.25	309.961	6.56	5.8884	15.61	148.924	14.38	45.5283
PAP1M_HUMAN	Polyadenylate-binding protein 1-like 2 OS=Homo sapiens GN=PABPC1L2A PE=2 SV=1	61.5	6.0851	35	1.2409	NaN	NaN	46.5	2.4485	49	2.1611	40.5	2.2346
STMN1_HUMAN	Stathmin OS=Homo sapiens GN=STMN1 PE=1 SV=3	65.1	346.466	NaN	NaN	72.48	171.22	67.79	81.7049	54.36	109.198	69.13	260.477
RM28_HUMAN	39S ribosomal protein L28_ mitochondrial OS=Homo sapiens GN=MRPL28 PE=1 SV=4	27.34	83.9427	NaN	NaN	17.58	8.0253	28.91	27.392	23.05	67.8127	30.86	64.5438
GMPPB_HUMAN	Mannose-1-phosphate guanyltransferase beta OS=Homo sapiens GN=GMPPB PE=1 SV=2	18.61	43.3964	25.28	8.9614	NaN	NaN	14.17	12.4891	9.17	15.3687	11.39	31.1866
AP2M1_HUMAN	AP-2 complex subunit mu OS=Homo sapiens GN=AP2M1 PE=1 SV=2	43.91	133.776	44.37	10.4581	NaN	NaN	19.54	39.584	25.06	51.3855	13.56	51.8279
HN1_HUMAN	Hematological and neurological expressed 1 protein OS=Homo sapiens GN=HN1 PE=1 SV=3	94.16	332.24	NaN	NaN	72.08	63.0229	68.18	81.757	68.18	177.776	59.74	305.191
ETFB_HUMAN	Electron transfer flavoprotein subunit beta OS=Homo sapiens GN=ETFB PE=1 SV=3	57.25	229.893	NaN	NaN	43.92	111.591	43.53	84.7626	43.14	89.3578	43.92	169.948
MTDC_HUMAN	Bifunctional methylenetetrahydrofolate dehydrogenase/cyclohydrolase_ mitochondrial OS=Homo sapiens GN=MTHFD2 PE=1 SV=2	34.29	109.216	NaN	NaN	63.43	44.7947	22	22.3337	40.57	31.9301	21.14	43.1945
K22O_HUMAN	Keratin_ type II cytoskeletal 2 oral OS=Homo sapiens GN=KRT76 PE=1 SV=2	21.94	32.4998	NaN	NaN	26.33	7.631	26.96	27.1172	20.53	48.8655	22.26	85.4043
HCFC1_HUMAN	Host cell factor 1 OS=Homo sapiens GN=HCFC1 PE=1 SV=2	26.44	274.592	12.43	28.4502	21.82	55.9208	NaN	NaN	16.66	74.684	20.1	123.409
YMEL1_HUMAN	ATP-dependent zinc metalloprotease YME1L1 OS=Homo sapiens GN=YME1L1 PE=1 SV=2	37.65	106.918	NaN	NaN	27.17	47.0573	32.6	25.4881	40.36	41.807	40.88	128.526
VPS25_HUMAN	Vacuolar protein-sorting-associated protein 25 OS=Homo sapiens GN=VPS25 PE=1 SV=1	30.11	36.6139	44.89	5.6417	NaN	NaN	56.25	24.7114	57.39	32.9984	46.59	43.6896
UB2E3_HUMAN	Ubiquitin-conjugating enzyme E2 E3 OS=Homo sapiens GN=UBE2E3 PE=1 SV=1	11.11	NaN	NaN	NaN	24.64	12.9035	18.84	7.1815	23.19	3.5292	9.18	NaN
ZN207_HUMAN	BUB3-interacting and GLEBS motif-containing protein ZNF207 OS=Homo sapiens GN=ZNF207 PE=1 SV=1	12.76	129.882	NaN	NaN	5.65	50.1525	8.37	42.617	5.65	48.0089	10.04	90.336
2ABA_HUMAN	Serine/threonine-protein phosphatase 2A 55 kDa regulatory subunit B alpha isoform OS=Homo sapiens GN=PPP2R2A PE=1 SV=1	48.1	101.699	NaN	NaN	28.86	36.7269	29.08	38.6882	29.98	22.3247	23.71	106.229
RHG18_HUMAN	Rho GTPase-activating protein 18 OS=Homo sapiens GN=ARHGAP18 PE=1 SV=3	28.21	97.058	NaN	NaN	45.4	36.7623	33.63	27.6791	38.61	30.3758	45.85	95.7751
STK26_HUMAN	Serine/threonine-protein kinase 26 OS=Homo sapiens GN=STK26 PE=1 SV=2	38.22	19.1959	NaN	NaN	20.67	16.0816	31.25	25.6597	31.97	37.5425	42.31	32.617
UGPA_HUMAN	UTP--glucose-1-phosphate uridylyltransferase OS=Homo sapiens GN=UGP2 PE=1 SV=5	37.8	134.835	NaN	NaN	46.65	55.9216	35.63	34.0989	38.19	32.2456	32.68	71.6237
RAB35_HUMAN	Ras-related protein Rab-35 OS=Homo sapiens GN=RAB35 PE=1 SV=1	57.71	191.366	9.45	7.8778	49.25	20.4	NaN	NaN	42.29	184.298	24.88	122.409
TBRG4_HUMAN	Protein TBRG4 OS=Homo sapiens GN=TBRG4 PE=1 SV=1	29.48	141.541	32.49	35.8141	34.23	34.5601	NaN	NaN	15.53	40.5823	20.44	39.1012
PREX2_HUMAN	Phosphatidylinositol 3_4_5-trisphosphate-dependent Rac exchanger 2 protein OS=Homo sapiens GN=PREX2 PE=2 SV=1	13.57	248.964	30.76	30.0142	17.68	95.9972	NaN	NaN	12.83	82.402	7.85	157.451
SPF45_HUMAN	Splicing factor 45 OS=Homo sapiens GN=RBM17 PE=1 SV=1	41.9	82.3591	26.18	7.0004	NaN	NaN	38.15	45.7987	25.44	88.5315	49.13	54.0647
ARHG1_HUMAN	Rho guanine nucleotide exchange factor 1 OS=Homo sapiens GN=ARHGEF1 PE=1 SV=2	32.89	74.9009	NaN	NaN	37.06	32.4701	21.38	18.7736	22.7	17.1286	28.29	44.4611
STML2_HUMAN	Stomatin-like protein 2_ mitochondrial OS=Homo sapiens GN=STOML2 PE=1 SV=1	50.56	396.111	NaN	NaN	54.21	123.796	58.15	65.6659	47.47	229.852	57.02	160.942
LA_HUMAN	Lupus La protein OS=Homo sapiens GN=SSB PE=1 SV=2	55.39	249.437	NaN	NaN	55.39	130.393	52.45	151.529	42.4	125.681	48.28	238.24
AL4A1_HUMAN	Delta-1-pyrroline-5-carboxylate dehydrogenase_ mitochondrial OS=Homo sapiens GN=ALDH4A1 PE=1 SV=3	23.8	39.1287	20.25	3.3604	19.72	17.0683	23.98	35.2171	NaN	NaN	12.79	37.7592
ATP5I_HUMAN	ATP synthase subunit e_ mitochondrial OS=Homo sapiens GN=ATP5I PE=1 SV=2	63.77	177.575	71.01	7.3946	NaN	NaN	37.68	29.4399	49.28	61.9245	62.32	108.278
TBCA_HUMAN	Tubulin-specific chaperone A OS=Homo sapiens GN=TBCA PE=1 SV=3	69.44	231.075	NaN	NaN	53.7	124.753	42.59	85.0289	32.41	87.0209	67.59	246.081
ACDSB_HUMAN	Short/branched chain specific acyl-CoA dehydrogenase_ mitochondrial OS=Homo sapiens GN=ACADSB PE=1 SV=1	39.58	101.328	NaN	NaN	30.09	16.9653	18.29	13.8142	28.47	12.0296	33.56	46.8822
RRFM_HUMAN	Ribosome-recycling factor_ mitochondrial OS=Homo sapiens GN=MRRF PE=1 SV=1	64.12	292.378	24.05	3.7812	51.91	36.8587	NaN	NaN	19.85	41.2439	35.11	38.3339
MYH11_HUMAN	Myosin-11 OS=Homo sapiens GN=MYH11 PE=1 SV=3	29.72	90.0417	NaN	NaN	30.48	87.0599	20.84	152.006	24.85	155.034	20.84	94.7612
ATP4A_HUMAN	Potassium-transporting ATPase alpha chain 1 OS=Homo sapiens GN=ATP4A PE=2 SV=5	12.46	8.3559	14.49	1.6885	17.87	2.8062	8.02	6.2768	6.67	3.1429	NaN	NaN
PUR4_HUMAN	Phosphoribosylformylglycinamidine synthase OS=Homo sapiens GN=PFAS PE=1 SV=4	17.71	132.276	17.71	77.686	NaN	NaN	11.66	29.9486	16.59	55.3841	17.56	63.1571
HIKES_HUMAN	Protein Hikeshi OS=Homo sapiens GN=C11orf73 PE=1 SV=2	14.72	64.495	13.2	133.406	NaN	NaN	16.75	12.7621	15.23	24.4854	15.23	23.3178
THTR_HUMAN	Thiosulfate sulfurtransferase OS=Homo sapiens GN=TST PE=1 SV=4	23.23	39.4822	NaN	NaN	20.88	9.3795	22.22	15.3017	24.92	29.046	28.28	48.2859
CSN3_HUMAN	COP9 signalosome complex subunit 3 OS=Homo sapiens GN=COPS3 PE=1 SV=3	27.66	163.002	NaN	NaN	14.89	35.1892	17.73	23.4493	17.49	52.4568	19.39	75.4655
RAB43_HUMAN	Ras-related protein Rab-43 OS=Homo sapiens GN=RAB43 PE=1 SV=1	42.92	57.1571	44.34	9.4782	30.19	1.7929	NaN	NaN	27.36	1.0484	42.92	2.3443
RL27A_HUMAN	60S ribosomal protein L27a OS=Homo sapiens GN=RPL27A PE=1 SV=2	46.62	293.97	36.49	22.8121	NaN	NaN	29.73	162.411	31.76	114.109	39.19	250.425
CAPR1_HUMAN	Caprin-1 OS=Homo sapiens GN=CAPRIN1 PE=1 SV=2	29.06	292.84	NaN	NaN	27.93	112.155	32.86	105.13	21.86	227.927	33.57	244.981
KTAP2_HUMAN	Keratinocyte-associated protein 2 OS=Homo sapiens GN=KRTCAP2 PE=1 SV=2	12.5	245.287	48.53	9.3646	12.5	62.274	NaN	NaN	12.5	74.5832	41.91	69.1586
AMRP_HUMAN	Alpha-2-macroglobulin receptor-associated protein OS=Homo sapiens GN=LRPAP1 PE=1 SV=1	29.97	63.1071	13.17	3.9526	37.82	25.2591	NaN	NaN	33.61	86.5208	26.61	25.1322
COPD_HUMAN	Coatomer subunit delta OS=Homo sapiens GN=ARCN1 PE=1 SV=1	47.55	250.733	NaN	NaN	38.55	75.6364	28.57	65.299	35.03	87.4155	41.29	169.936
RT35_HUMAN	28S ribosomal protein S35_ mitochondrial OS=Homo sapiens GN=MRPS35 PE=1 SV=1	43.96	78.0843	NaN	NaN	23.22	35.2482	42.41	17.0873	23.22	67.9876	33.75	50.9847
SAR1B_HUMAN	GTP-binding protein SAR1b OS=Homo sapiens GN=SAR1B PE=1 SV=1	28.79	112.125	NaN	NaN	34.34	47.8614	33.33	46.2137	7.58	10.0226	30.3	61.1399
NOL6_HUMAN	Nucleolar protein 6 OS=Homo sapiens GN=NOL6 PE=1 SV=2	27.84	284.818	NaN	NaN	18.41	30.5737	16.58	159.138	19.81	274.587	18.5	331.743
TBG1_HUMAN	Tubulin gamma-1 chain OS=Homo sapiens GN=TUBG1 PE=1 SV=2	19.07	24.5098	NaN	NaN	29.27	50.9805	17.96	17.8445	24.61	25.1763	27.05	23.2451
AP1M2_HUMAN	AP-1 complex subunit mu-2 OS=Homo sapiens GN=AP1M2 PE=1 SV=4	41.37	20.9643	35.22	38.4942	24.82	15.5706	NaN	NaN	9.22	14.6422	21.99	39.3281
LZIC_HUMAN	Protein LZIC OS=Homo sapiens GN=LZIC PE=1 SV=1	37.89	57.021	NaN	NaN	57.37	32.4295	30.53	7.8666	33.68	30.7089	35.26	16.2163
C144A_HUMAN	Coiled-coil domain-containing protein 144A OS=Homo sapiens GN=CCDC144A PE=1 SV=1	11.91	99.9824	NaN	NaN	18.85	130.985	15.07	31.5476	14.86	26.3454	18.43	46.5958
PTN11_HUMAN	Tyrosine-protein phosphatase non-receptor type 11 OS=Homo sapiens GN=PTPN11 PE=1 SV=2	47.07	115.158	NaN	NaN	31.49	54.4946	32.66	30.756	30.15	61.7582	33.17	123.742
RL7L_HUMAN	60S ribosomal protein L7-like 1 OS=Homo sapiens GN=RPL7L1 PE=1 SV=1	40.65	201.467	NaN	NaN	35.77	48.9818	35.37	111.946	34.55	53.7136	39.84	140.263
EFTS_HUMAN	Elongation factor Ts_ mitochondrial OS=Homo sapiens GN=TSFM PE=1 SV=2	39.69	71.1603	NaN	NaN	21.54	36.9025	45.54	15.2878	36.62	20.5534	39.38	33.0564
PAWR_HUMAN	PRKC apoptosis WT1 regulator protein OS=Homo sapiens GN=PAWR PE=1 SV=1	37.06	63.9029	NaN	NaN	30.88	30.3037	34.12	11.5813	30	29.2955	24.71	37.5411
PDE12_HUMAN	2'_5'-phosphodiesterase 12 OS=Homo sapiens GN=PDE12 PE=1 SV=2	33	127.572	23.15	40.1957	26.44	42.7013	NaN	NaN	17.57	42.2386	25.45	73.1922
SMC1A_HUMAN	Structural maintenance of chromosomes protein 1A OS=Homo sapiens GN=SMC1A PE=1 SV=2	35.77	224.481	NaN	NaN	30.66	55.9915	32.28	84.9219	31.06	123.258	42.01	1167.7
HEBP1_HUMAN	Heme-binding protein 1 OS=Homo sapiens GN=HEBP1 PE=1 SV=1	59.79	105.137	NaN	NaN	58.2	28.4911	50.79	17.8663	49.21	27.0057	64.55	73.9957
ERF3B_HUMAN	Eukaryotic peptide chain release factor GTP-binding subunit ERF3B OS=Homo sapiens GN=GSPT2 PE=1 SV=2	22.93	22.4401	23.57	17.9795	NaN	NaN	9.71	3.6519	16.56	12.8162	18.15	26.4569
RS12_HUMAN	40S ribosomal protein S12 OS=Homo sapiens GN=RPS12 PE=1 SV=3	37.88	147.056	58.33	239.692	40.15	139.7	17.42	55.4818	NaN	NaN	23.48	69.2097
NKRF_HUMAN	NF-kappa-B-repressing factor OS=Homo sapiens GN=NKRF PE=1 SV=2	36.09	50.5079	NaN	NaN	20.29	15.5384	16.38	22.5434	16.67	16.892	22.17	35.661
KRT37_HUMAN	Keratin_ type I cuticular Ha7 OS=Homo sapiens GN=KRT37 PE=2 SV=3	12.25	7.021	NaN	NaN	7.8	0.2971	7.35	1.0221	24.28	NaN	9.35	17.7188
TEX10_HUMAN	Testis-expressed sequence 10 protein OS=Homo sapiens GN=TEX10 PE=1 SV=2	21.96	85.0489	14.96	29.1343	25.4	17.6159	NaN	NaN	17.98	25.2709	18.19	19.7722
CUL4B_HUMAN	Cullin-4B OS=Homo sapiens GN=CUL4B PE=1 SV=4	32.86	63.1525	NaN	NaN	37.13	37.4141	22.67	9.4165	28.26	28.0823	34.83	56.0893
CHMP5_HUMAN	Charged multivesicular body protein 5 OS=Homo sapiens GN=CHMP5 PE=1 SV=1	41.55	191.831	NaN	NaN	34.7	64.8135	22.37	23.0749	17.81	16.5206	15.98	42.726
MARE3_HUMAN	Microtubule-associated protein RP/EB family member 3 OS=Homo sapiens GN=MAPRE3 PE=1 SV=1	20.64	22.2131	NaN	NaN	43.06	6.8361	17.08	7.7156	21	4.5422	21.71	9.0271
CBWD1_HUMAN	COBW domain-containing protein 1 OS=Homo sapiens GN=CBWD1 PE=1 SV=1	32.66	0.9479	26.58	50.8996	NaN	NaN	25.32	29.302	25.32	23.7676	30.89	50.6899
SPEG_HUMAN	Striated muscle preferentially expressed protein kinase OS=Homo sapiens GN=SPEG PE=1 SV=4	11.97	286.258	8.51	21.3178	NaN	NaN	8.45	72.8119	8.82	50.43	11.88	144.897
DNLI3_HUMAN	DNA ligase 3 OS=Homo sapiens GN=LIG3 PE=1 SV=2	24.48	77.1559	NaN	NaN	25.57	229.155	17.54	19.4351	23.59	38.1942	30.53	37.8491
PGM2_HUMAN	Phosphoglucomutase-2 OS=Homo sapiens GN=PGM2 PE=1 SV=4	35.46	62.3603	NaN	NaN	28.43	13.9752	18.95	32.2705	25.33	137.914	29.74	203.078
NUDC2_HUMAN	NudC domain-containing protein 2 OS=Homo sapiens GN=NUDCD2 PE=1 SV=1	43.31	50.4017	NaN	NaN	38.22	19.3304	56.05	24.7101	22.29	12.1741	22.29	30.2644
RHEB_HUMAN	GTP-binding protein Rheb OS=Homo sapiens GN=RHEB PE=1 SV=1	38.59	219.623	NaN	NaN	38.59	72.4293	40.22	28.794	54.35	64.172	50.54	91.3444
RIF1_HUMAN	Telomere-associated protein RIF1 OS=Homo sapiens GN=RIF1 PE=1 SV=2	14.85	184.796	NaN	NaN	18.28	29.7196	13.59	65.5905	11.73	28.1942	15.57	170.044
2AAB_HUMAN	Serine/threonine-protein phosphatase 2A 65 kDa regulatory subunit A beta isoform OS=Homo sapiens GN=PPP2R1B PE=1 SV=3	17.14	22.6841	NaN	NaN	13.48	1.4007	13.14	27.4329	9.32	0.8245	19.97	77.3141
NXF1_HUMAN	Nuclear RNA export factor 1 OS=Homo sapiens GN=NXF1 PE=1 SV=1	28.11	78.2778	NaN	NaN	18.74	24.2388	24.23	121.223	16.8	25.1888	22.13	67.2685
DNJC8_HUMAN	DnaJ homolog subfamily C member 8 OS=Homo sapiens GN=DNAJC8 PE=1 SV=2	39.92	162.503	NaN	NaN	31.62	27.074	35.18	69.7631	45.45	69.2166	37.15	169.698
TRI72_HUMAN	Tripartite motif-containing protein 72 OS=Homo sapiens GN=TRIM72 PE=1 SV=2	43.19	268.448	NaN	NaN	29.56	76.6553	25.58	29.4572	22.43	18.2375	24.74	80.2493
1C15_HUMAN	HLA class I histocompatibility antigen_ Cw-15 alpha chain OS=Homo sapiens GN=HLA-C PE=1 SV=1	15.3	21.4406	NaN	NaN	22.13	NaN	19.4	2.4256	15.3	NaN	42.62	0.9197
SMU1_HUMAN	WD40 repeat-containing protein SMU1 OS=Homo sapiens GN=SMU1 PE=1 SV=2	34.7	165.975	44.25	155.161	NaN	NaN	17.93	46.556	17.54	50.1603	18.13	84.732
BIN3_HUMAN	Bridging integrator 3 OS=Homo sapiens GN=BIN3 PE=1 SV=1	49.41	71.8375	NaN	NaN	39.13	25.8154	36.76	14.1787	30.83	6.0774	60.87	50.0669
KIF5C_HUMAN	Kinesin heavy chain isoform 5C OS=Homo sapiens GN=KIF5C PE=1 SV=1	47.34	140.828	NaN	NaN	36.26	4.4086	27.38	18.126	33.75	36.878	42.11	37.3379
TTC1_HUMAN	Tetratricopeptide repeat protein 1 OS=Homo sapiens GN=TTC1 PE=1 SV=1	11.99	25.5175	14.73	9.9631	NaN	NaN	13.01	17.9469	15.07	13.4634	28.77	22.3432
DAPLE_HUMAN	Protein Daple OS=Homo sapiens GN=CCDC88C PE=1 SV=3	21.65	274.874	NaN	NaN	38.21	31.5149	20.61	54.1325	19.13	74.3144	26.92	107.764
UBP10_HUMAN	Ubiquitin carboxyl-terminal hydrolase 10 OS=Homo sapiens GN=USP10 PE=1 SV=2	14.91	200.323	29.07	319.254	15.91	37.2734	NaN	NaN	14.54	62.1112	14.66	97.1931
LYN_HUMAN	Tyrosine-protein kinase Lyn OS=Homo sapiens GN=LYN PE=1 SV=3	44.53	49.5636	NaN	NaN	30.66	53.3665	21.29	4.4646	27.15	149.833	22.07	61.6353
DPM1_HUMAN	Dolichol-phosphate mannosyltransferase subunit 1 OS=Homo sapiens GN=DPM1 PE=1 SV=1	48.08	145.757	NaN	NaN	49.23	46.4722	59.62	64.9267	30	18.9611	48.46	81.9443
HN1L_HUMAN	Hematological and neurological expressed 1-like protein OS=Homo sapiens GN=HN1L PE=1 SV=1	71.05	155.049	NaN	NaN	47.37	27.9389	63.16	40.89	54.74	99.6882	52.63	186.443
K1H2_HUMAN	Keratin_ type I cuticular Ha2 OS=Homo sapiens GN=KRT32 PE=1 SV=3	8.26	NaN	NaN	NaN	17.63	1.1171	10.71	42.6986	6.47	1.2782	8.04	130.333
PCY1B_HUMAN	Choline-phosphate cytidylyltransferase B OS=Homo sapiens GN=PCYT1B PE=1 SV=1	27.37	166.999	NaN	NaN	26.02	1.0824	19.51	2.3249	12.47	4.5262	17.62	126.266
SPF27_HUMAN	Pre-mRNA-splicing factor SPF27 OS=Homo sapiens GN=BCAS2 PE=1 SV=1	36	133.613	19.56	63.2816	NaN	NaN	26.22	17.5701	45.33	49.377	37.33	49.9351
ECI1_HUMAN	Enoyl-CoA delta isomerase 1_ mitochondrial OS=Homo sapiens GN=ECI1 PE=1 SV=1	43.05	332.286	NaN	NaN	16.56	77.693	31.13	48.596	15.56	48.2215	33.11	123.377
H1X_HUMAN	Histone H1x OS=Homo sapiens GN=H1FX PE=1 SV=1	60.09	57.2176	50.7	12.6199	29.11	87.9156	NaN	NaN	25.35	5.6558	33.8	49.3224
RANG_HUMAN	Ran-specific GTPase-activating protein OS=Homo sapiens GN=RANBP1 PE=1 SV=1	29.85	426.153	NaN	NaN	43.78	97.5141	39.3	138.927	48.26	77.7926	67.66	317.86
ABCE1_HUMAN	ATP-binding cassette sub-family E member 1 OS=Homo sapiens GN=ABCE1 PE=1 SV=1	42.24	300.949	35.06	32.9911	34.56	209.2	NaN	NaN	23.21	205.041	28.05	298.844
DCTN1_HUMAN	Dynactin subunit 1 OS=Homo sapiens GN=DCTN1 PE=1 SV=3	30.91	100.383	NaN	NaN	26.06	47.6743	25.35	26.5269	18.94	22.1956	32.94	60.5563
MYO9B_HUMAN	Unconventional myosin-IXb OS=Homo sapiens GN=MYO9B PE=1 SV=3	16.88	416.017	18.17	14.1663	23.6	78.1012	NaN	NaN	13.35	27.7737	17.39	342.923
1C14_HUMAN	HLA class I histocompatibility antigen_ Cw-14 alpha chain OS=Homo sapiens GN=HLA-C PE=2 SV=2	18.31	NaN	NaN	NaN	31.15	2.5576	22.4	NaN	22.95	NaN	26.23	NaN
ACACA_HUMAN	Acetyl-CoA carboxylase 1 OS=Homo sapiens GN=ACACA PE=1 SV=2	25.32	206.985	NaN	NaN	23.87	52.8805	20.33	173.794	21.48	160.406	23.4	311.466
2ABB_HUMAN	Serine/threonine-protein phosphatase 2A 55 kDa regulatory subunit B beta isoform OS=Homo sapiens GN=PPP2R2B PE=1 SV=1	21.44	33.215	NaN	NaN	18.28	1.9156	20.09	8.3838	28.89	9.0151	20.09	18.1459
HTAI2_HUMAN	Oxidoreductase HTATIP2 OS=Homo sapiens GN=HTATIP2 PE=1 SV=2	45.87	47.1102	NaN	NaN	17.36	4.6126	23.97	6.941	29.75	12.7635	44.63	32.6357
FLII_HUMAN	Protein flightless-1 homolog OS=Homo sapiens GN=FLII PE=1 SV=2	19.23	62.9488	17.57	37.1642	NaN	NaN	18.2	44.1233	11.27	57.8615	14.42	52.6474
PABP2_HUMAN	Polyadenylate-binding protein 2 OS=Homo sapiens GN=PABPN1 PE=1 SV=3	30.07	211.279	NaN	NaN	27.45	72.1538	16.67	22.5937	36.6	50.7447	23.53	60.0622
1B54_HUMAN	HLA class I histocompatibility antigen_ B-54 alpha chain OS=Homo sapiens GN=HLA-B PE=1 SV=1	25.97	NaN	NaN	NaN	22.1	NaN	18.23	NaN	21.55	NaN	38.95	NaN
UBE2S_HUMAN	Ubiquitin-conjugating enzyme E2 S OS=Homo sapiens GN=UBE2S PE=1 SV=2	43.69	43.4241	NaN	NaN	40.54	17.7589	53.6	46.4833	38.74	43.348	41.89	45.0793
SNUT2_HUMAN	U4/U6.U5 tri-snRNP-associated protein 2 OS=Homo sapiens GN=USP39 PE=1 SV=2	44.6	249.259	NaN	NaN	30.97	56.7854	31.33	46.631	34.69	70.9969	51.33	105.536
DSG2_HUMAN	Desmoglein-2 OS=Homo sapiens GN=DSG2 PE=1 SV=2	41.06	200.735	NaN	NaN	28.09	118.526	38.55	45.5328	18.25	54.8547	37.3	108.499
DNJC7_HUMAN	DnaJ homolog subfamily C member 7 OS=Homo sapiens GN=DNAJC7 PE=1 SV=2	41.09	149.247	NaN	NaN	38.06	50.04	23.48	40.6341	32.19	72.4817	35.63	217.49
F195B_HUMAN	Protein FAM195B OS=Homo sapiens GN=FAM195B PE=1 SV=1	62.89	45.7538	NaN	NaN	64.95	15.1374	29.9	3.3141	57.73	22.8064	73.2	30.1199
FXR2_HUMAN	Fragile X mental retardation syndrome-related protein 2 OS=Homo sapiens GN=FXR2 PE=1 SV=2	46.66	316.904	NaN	NaN	46.06	123.962	21.4	29.9011	30.46	18.1276	38.19	141.816
SH3G1_HUMAN	Endophilin-A2 OS=Homo sapiens GN=SH3GL1 PE=1 SV=1	28.26	117.526	NaN	NaN	30.98	41.2575	35.6	30.5787	26.63	79.7227	30.43	47.7929
ARF6_HUMAN	ADP-ribosylation factor 6 OS=Homo sapiens GN=ARF6 PE=1 SV=2	50.29	274.335	53.14	2.9897	44	45.5609	NaN	NaN	45.71	114.043	32	152.909
MTA70_HUMAN	N6-adenosine-methyltransferase 70 kDa subunit OS=Homo sapiens GN=METTL3 PE=1 SV=2	24.48	53.4933	NaN	NaN	26.38	11.873	20.17	13.5588	16.03	21.7258	26.9	97.2531
THYN1_HUMAN	Thymocyte nuclear protein 1 OS=Homo sapiens GN=THYN1 PE=1 SV=1	38.22	109.355	NaN	NaN	23.11	9.6601	25.78	14.7	17.33	5.1376	26.67	62.0464
RPB3_HUMAN	DNA-directed RNA polymerase II subunit RPB3 OS=Homo sapiens GN=POLR2C PE=1 SV=2	28	20.3038	NaN	NaN	22.91	11.5081	20	9.7045	32	10.055	19.64	36.3714
ANR35_HUMAN	Ankyrin repeat domain-containing protein 35 OS=Homo sapiens GN=ANKRD35 PE=2 SV=2	15.38	14.5267	37.36	7.7166	20.48	5.6264	NaN	NaN	26.87	51.6493	7.49	3.8585
PRP19_HUMAN	Pre-mRNA-processing factor 19 OS=Homo sapiens GN=PRPF19 PE=1 SV=1	43.45	390.702	NaN	NaN	33.33	99.9035	13.49	102.734	18.85	127.361	33.13	205.341
TOIP1_HUMAN	Torsin-1A-interacting protein 1 OS=Homo sapiens GN=TOR1AIP1 PE=1 SV=2	24.19	108.671	NaN	NaN	26.59	23.107	22.98	25.6751	23.33	28.6825	34.99	77.1822
NDUV2_HUMAN	NADH dehydrogenase [ubiquinone] flavoprotein 2_ mitochondrial OS=Homo sapiens GN=NDUFV2 PE=1 SV=2	41.37	135.369	27.31	10.5184	28.11	30.1327	21.29	5.1145	NaN	NaN	46.18	65.6712
NQO2_HUMAN	Ribosyldihydronicotinamide dehydrogenase [quinone] OS=Homo sapiens GN=NQO2 PE=1 SV=5	35.06	94.7603	NaN	NaN	23.38	15.7145	25.11	8.2679	16.45	14.5647	25.54	21.7688
KIF5A_HUMAN	Kinesin heavy chain isoform 5A OS=Homo sapiens GN=KIF5A PE=1 SV=2	32.07	187.657	NaN	NaN	24.52	349.817	12.6	1.4451	20.06	42.4742	19.19	24.1631
NOP16_HUMAN	Nucleolar protein 16 OS=Homo sapiens GN=NOP16 PE=1 SV=2	55.62	64.3874	NaN	NaN	28.09	25.5595	52.25	29.992	47.75	58.5252	60.67	81.6449
1B67_HUMAN	HLA class I histocompatibility antigen_ B-67 alpha chain OS=Homo sapiens GN=HLA-B PE=1 SV=1	32.87	NaN	NaN	NaN	12.43	NaN	20.99	NaN	20.99	NaN	50	NaN
QIL1_HUMAN	Protein QIL1 OS=Homo sapiens GN=QIL1 PE=1 SV=1	38.14	49.4485	30.51	1.8505	NaN	NaN	52.54	22.4904	47.46	21.7212	58.47	54.807
PICAL_HUMAN	Phosphatidylinositol-binding clathrin assembly protein OS=Homo sapiens GN=PICALM PE=1 SV=2	41.41	237.759	NaN	NaN	21.32	41.3179	19.48	23.7533	18.87	64.147	11.81	66.5816
1B49_HUMAN	HLA class I histocompatibility antigen_ B-49 alpha chain OS=Homo sapiens GN=HLA-B PE=1 SV=2	22.93	NaN	NaN	NaN	17.96	0.4574	13.26	NaN	16.02	NaN	44.48	NaN
AKP8L_HUMAN	A-kinase anchor protein 8-like OS=Homo sapiens GN=AKAP8L PE=1 SV=3	32.2	101.664	NaN	NaN	26.93	32.0279	27.71	15.5623	22.91	17.7091	30.96	23.6254
CALB2_HUMAN	Calretinin OS=Homo sapiens GN=CALB2 PE=1 SV=2	22.51	114.174	NaN	NaN	37.27	60.3346	18.45	12.1569	13.28	23.6968	16.97	30.3867
LETM1_HUMAN	LETM1 and EF-hand domain-containing protein 1_ mitochondrial OS=Homo sapiens GN=LETM1 PE=1 SV=1	37.75	419.767	NaN	NaN	53.99	130.713	43.71	54.8003	34.1	59.6544	28.28	135.865
SATB2_HUMAN	DNA-binding protein SATB2 OS=Homo sapiens GN=SATB2 PE=1 SV=2	9.96	252.465	39.56	1.3277	25.38	22.9059	NaN	NaN	19.65	24.6953	18.83	197.272
LAR4B_HUMAN	La-related protein 4B OS=Homo sapiens GN=LARP4B PE=1 SV=3	21.82	125.33	NaN	NaN	29.13	56.9331	16.8	30.8132	18.83	25.1067	25.88	44.3972
CHD2_HUMAN	Chromodomain-helicase-DNA-binding protein 2 OS=Homo sapiens GN=CHD2 PE=1 SV=2	22.59	109.174	18.65	31.3117	NaN	NaN	24.02	15.6446	16.52	45.6975	19.97	51.0473
DNJB1_HUMAN	DnaJ homolog subfamily B member 1 OS=Homo sapiens GN=DNAJB1 PE=1 SV=4	52.65	583.048	NaN	NaN	40	211.165	50.59	76.659	26.47	53.0537	41.76	137.622
NELFE_HUMAN	Negative elongation factor E OS=Homo sapiens GN=NELFE PE=1 SV=3	41.58	23.1333	NaN	NaN	47.63	34.1817	39.47	10.6441	24.74	12.4685	28.16	49.1249
DCTN3_HUMAN	Dynactin subunit 3 OS=Homo sapiens GN=DCTN3 PE=1 SV=1	13.98	33.8399	19.35	4.2479	NaN	NaN	15.05	14.3892	13.44	15.698	27.42	28.2347
HGB1A_HUMAN	Putative high mobility group protein B1-like 1 OS=Homo sapiens GN=HMGB1P1 PE=5 SV=1	34.6	2.505	49.76	14.0282	NaN	NaN	24.64	11.3995	11.37	NaN	18.48	0.8398
TBCD4_HUMAN	TBC1 domain family member 4 OS=Homo sapiens GN=TBC1D4 PE=1 SV=2	16.33	73.5799	18.88	10.6622	17.1	230.576	NaN	NaN	11.71	11.6214	12.02	11.776
ML12B_HUMAN	Myosin regulatory light chain 12B OS=Homo sapiens GN=MYL12B PE=1 SV=2	46.51	NaN	NaN	NaN	54.65	NaN	53.49	NaN	44.19	NaN	48.26	NaN
NUMA1_HUMAN	Nuclear mitotic apparatus protein 1 OS=Homo sapiens GN=NUMA1 PE=1 SV=2	50.45	275.871	NaN	NaN	49.31	76.1998	38.2	41.7778	37.73	129.026	36.6	83.32
CSDE1_HUMAN	Cold shock domain-containing protein E1 OS=Homo sapiens GN=CSDE1 PE=1 SV=2	30.33	196.108	NaN	NaN	31.08	55.2161	29.7	79.4935	36.59	134.819	44.36	338.465
LYRIC_HUMAN	Protein LYRIC OS=Homo sapiens GN=MTDH PE=1 SV=2	27.32	106.064	NaN	NaN	37.63	43.0771	14.43	64.1448	21.13	34.8987	21.48	109.477
SF3A2_HUMAN	Splicing factor 3A subunit 2 OS=Homo sapiens GN=SF3A2 PE=1 SV=2	26.29	368.292	20.69	11.4248	NaN	NaN	16.38	33.3733	15.52	91.1084	19.18	120.113
E41L2_HUMAN	Band 4.1-like protein 2 OS=Homo sapiens GN=EPB41L2 PE=1 SV=1	43.28	96.781	NaN	NaN	41	85.2042	34.23	33.5969	32.74	147.522	29.25	171.452
RPA49_HUMAN	DNA-directed RNA polymerase I subunit RPA49 OS=Homo sapiens GN=POLR1E PE=1 SV=2	15.59	57.0138	14.76	5.2827	NaN	NaN	14.14	22.3156	25.16	37.3711	17.46	45.4592
ACADM_HUMAN	Medium-chain specific acyl-CoA dehydrogenase_ mitochondrial OS=Homo sapiens GN=ACADM PE=1 SV=1	37.05	86.2528	30.4	41.4434	NaN	NaN	25.89	36.8715	32.07	36.815	41.09	70.7943
HEAT1_HUMAN	HEAT repeat-containing protein 1 OS=Homo sapiens GN=HEATR1 PE=1 SV=3	29.66	118.509	NaN	NaN	19.73	34.7099	18.47	49.1484	15.53	49.9182	23.09	108.234
RBM28_HUMAN	RNA-binding protein 28 OS=Homo sapiens GN=RBM28 PE=1 SV=3	23.45	86.7387	NaN	NaN	35.84	21.9589	19.37	16.2627	27.8	22.2229	27.8	61.2586
PAPOB_HUMAN	Poly(A) polymerase beta OS=Homo sapiens GN=PAPOLB PE=2 SV=1	29.25	16.5924	20.91	3.2434	26.89	6.2898	NaN	NaN	12.58	4.6578	13.21	2.0099
PP2BB_HUMAN	Serine/threonine-protein phosphatase 2B catalytic subunit beta isoform OS=Homo sapiens GN=PPP3CB PE=1 SV=2	20.8	10.2845	NaN	NaN	14.5	11.4689	21.56	2.8947	19.27	1.7274	16.22	7.1807
TDIF2_HUMAN	Deoxynucleotidyltransferase terminal-interacting protein 2 OS=Homo sapiens GN=DNTTIP2 PE=1 SV=2	30.16	180.882	NaN	NaN	24.07	36.6901	30.29	31.133	33.86	47.4286	29.23	49.3913
SP100_HUMAN	Nuclear autoantigen Sp-100 OS=Homo sapiens GN=SP100 PE=1 SV=3	20.36	47.4453	NaN	NaN	24.69	14.1799	15.02	17.2598	17.29	158.322	21.73	103.97
DAD1_HUMAN	Dolichyl-diphosphooligosaccharide--protein glycosyltransferase subunit DAD1 OS=Homo sapiens GN=DAD1 PE=1 SV=3	30.97	109.497	NaN	NaN	46.9	54.8775	46.9	38.6953	28.32	83.8009	26.55	39.2493
STRN_HUMAN	Striatin OS=Homo sapiens GN=STRN PE=1 SV=4	36.67	41.9214	NaN	NaN	32.31	75.3982	25.9	7.3974	24.1	13.2042	27.44	22.5064
CMC1_HUMAN	Calcium-binding mitochondrial carrier protein Aralar1 OS=Homo sapiens GN=SLC25A12 PE=1 SV=2	33.48	141.992	NaN	NaN	19.91	28.2793	19.32	6.2958	15.04	96.8282	23.3	19.0212
GLU2B_HUMAN	Glucosidase 2 subunit beta OS=Homo sapiens GN=PRKCSH PE=1 SV=2	27.27	320	NaN	NaN	39.39	107.986	25	89.8637	35.04	100.144	26.33	190.756
RAB1C_HUMAN	Putative Ras-related protein Rab-1C OS=Homo sapiens GN=RAB1C PE=5 SV=2	48.76	7.707	NaN	NaN	54.73	135.952	20.9	NaN	17.41	NaN	39.8	19.1249
GELS_HUMAN	Gelsolin OS=Homo sapiens GN=GSN PE=1 SV=1	41.05	428.598	NaN	NaN	49.23	101.59	17.9	39.7513	32.1	272.77	25.7	313.487
ZYX_HUMAN	Zyxin OS=Homo sapiens GN=ZYX PE=1 SV=1	24.65	107.297	19.41	59.2567	NaN	NaN	18.88	41.1898	19.06	69.5391	25.52	89.9342
MOB1B_HUMAN	MOB kinase activator 1B OS=Homo sapiens GN=MOB1B PE=1 SV=3	33.33	47.5354	NaN	NaN	24.54	NaN	40.28	43.1747	17.13	NaN	34.72	106.791
VPP1_HUMAN	V-type proton ATPase 116 kDa subunit a isoform 1 OS=Homo sapiens GN=ATP6V0A1 PE=2 SV=3	27.96	198.719	NaN	NaN	21.98	19.751	14.93	11.9177	12.54	66.2436	19.47	10.986
SRP09_HUMAN	Signal recognition particle 9 kDa protein OS=Homo sapiens GN=SRP9 PE=1 SV=2	60.47	263.77	NaN	NaN	39.53	102.823	36.05	122.078	39.53	254.385	50	128.021
RBM15_HUMAN	Putative RNA-binding protein 15 OS=Homo sapiens GN=RBM15 PE=1 SV=2	35.82	123.462	NaN	NaN	32.86	21.5141	33.06	11.9291	28.35	19.2231	30.4	56.0016
CAV3_HUMAN	Caveolin-3 OS=Homo sapiens GN=CAV3 PE=1 SV=1	6.62	NaN	NaN	NaN	25.17	9.3421	6.62	NaN	22.52	3.6656	6.62	NaN
CSN5_HUMAN	COP9 signalosome complex subunit 5 OS=Homo sapiens GN=COPS5 PE=1 SV=4	37.13	91.4311	29.34	135.697	NaN	NaN	14.37	18.5249	28.44	41.7415	40.12	60.2221
SFPQ_HUMAN	Splicing factor_ proline- and glutamine-rich OS=Homo sapiens GN=SFPQ PE=1 SV=2	44.55	847.559	NaN	NaN	42.01	287.855	48.23	200.54	49.79	220.507	44.55	537.26
TOM40_HUMAN	Mitochondrial import receptor subunit TOM40 homolog OS=Homo sapiens GN=TOMM40 PE=1 SV=1	37.4	205.653	NaN	NaN	32.69	141.871	19.39	44.0236	37.12	50.1948	27.7	111.411
TBCB_HUMAN	Tubulin-folding cofactor B OS=Homo sapiens GN=TBCB PE=1 SV=2	34.84	147.921	NaN	NaN	50	51.6085	38.11	47.9742	38.11	30.7785	16.8	65.6236
K1C13_HUMAN	Keratin_ type I cytoskeletal 13 OS=Homo sapiens GN=KRT13 PE=1 SV=4	29.91	24.0909	NaN	NaN	34.93	11.8978	30.57	65.9619	37.34	26.6074	34.72	302.251
ACTN3_HUMAN	Alpha-actinin-3 OS=Homo sapiens GN=ACTN3 PE=1 SV=2	25.08	30.9942	NaN	NaN	33.96	40.5042	23.75	3.2773	31.41	18.4127	17.2	48.5137
RAP2B_HUMAN	Ras-related protein Rap-2b OS=Homo sapiens GN=RAP2B PE=1 SV=1	46.99	24.7041	NaN	NaN	18.58	28.644	8.74	NaN	33.33	11.9063	31.69	9.9298
GDS1_HUMAN	Rap1 GTPase-GDP dissociation stimulator 1 OS=Homo sapiens GN=RAP1GDS1 PE=1 SV=3	25.21	86.5498	NaN	NaN	21.25	33.3311	17.63	24.3414	19.28	25.6749	16.14	46.2197
KPRA_HUMAN	Phosphoribosyl pyrophosphate synthase-associated protein 1 OS=Homo sapiens GN=PRPSAP1 PE=1 SV=2	58.71	147.366	60.11	54.0955	58.99	66.6072	NaN	NaN	49.16	50.9795	48.88	65.8687
MOT4_HUMAN	Monocarboxylate transporter 4 OS=Homo sapiens GN=SLC16A3 PE=1 SV=1	18.49	120.756	16.77	168.812	NaN	NaN	22.37	38.2172	14.41	49.5775	53.55	135.457
NDUA5_HUMAN	NADH dehydrogenase [ubiquinone] 1 alpha subcomplex subunit 5 OS=Homo sapiens GN=NDUFA5 PE=1 SV=3	37.93	107.558	NaN	NaN	46.55	52.6202	16.38	22.7206	33.62	64.9757	39.66	60.5236
EVPL_HUMAN	Envoplakin OS=Homo sapiens GN=EVPL PE=1 SV=3	21.1	413.293	NaN	NaN	23.91	50.4799	12.3	21.1588	15.64	43.5563	22.68	148.194
PRC2C_HUMAN	Protein PRRC2C OS=Homo sapiens GN=PRRC2C PE=1 SV=4	22.96	167.792	NaN	NaN	26.45	26.0817	21.93	48.9923	25.45	71.0909	24.79	67.9271
GAPR1_HUMAN	Golgi-associated plant pathogenesis-related protein 1 OS=Homo sapiens GN=GLIPR2 PE=1 SV=3	39.61	33.9576	NaN	NaN	14.29	5.5223	16.88	12.5955	20.13	9.2457	24.68	17.9373
TXD12_HUMAN	Thioredoxin domain-containing protein 12 OS=Homo sapiens GN=TXNDC12 PE=1 SV=1	32.56	104.621	19.77	325.767	45.35	16.1399	20.35	45.7986	NaN	NaN	33.72	42.6347
ESYT2_HUMAN	Extended synaptotagmin-2 OS=Homo sapiens GN=ESYT2 PE=1 SV=1	35.83	119.628	NaN	NaN	37.46	83.7395	14.33	15.8724	20.09	21.7477	28.01	103.466
MPP7_HUMAN	MAGUK p55 subfamily member 7 OS=Homo sapiens GN=MPP7 PE=1 SV=1	32.12	29.3661	48.96	38.1485	33.51	4.52	NaN	NaN	25.69	11.0316	15.28	9.92
DNJC2_HUMAN	DnaJ homolog subfamily C member 2 OS=Homo sapiens GN=DNAJC2 PE=1 SV=4	25.12	140.17	NaN	NaN	38.49	18.4436	28.02	41.6394	19.32	19.2654	24.96	59.1828
TCEA1_HUMAN	Transcription elongation factor A protein 1 OS=Homo sapiens GN=TCEA1 PE=1 SV=2	56.81	157.162	NaN	NaN	40.53	29.9154	42.19	45.3243	36.88	51.0283	45.51	67.8795
H10_HUMAN	Histone H1.0 OS=Homo sapiens GN=H1F0 PE=1 SV=3	30.93	357.451	NaN	NaN	47.94	79.5881	53.09	90.2497	27.84	110.058	26.8	137.947
AT1B3_HUMAN	Sodium/potassium-transporting ATPase subunit beta-3 OS=Homo sapiens GN=ATP1B3 PE=1 SV=1	42.29	189.494	NaN	NaN	36.56	89.0221	48.03	79.4829	37.63	68.8457	51.61	164.445
MPH6_HUMAN	M-phase phosphoprotein 6 OS=Homo sapiens GN=MPHOSPH6 PE=1 SV=2	33.13	21.1112	NaN	NaN	28.13	3.3661	34.38	6.3686	30.63	11.7501	31.25	16.1648
K2C73_HUMAN	Keratin_ type II cytoskeletal 73 OS=Homo sapiens GN=KRT73 PE=1 SV=1	22.41	6.7968	NaN	NaN	14.63	5.6538	17.22	8.0924	12.04	3.1972	9.26	14.8982
MYL6_HUMAN	Myosin light polypeptide 6 OS=Homo sapiens GN=MYL6 PE=1 SV=2	58.94	339.716	NaN	NaN	52.98	88.4635	80.79	43.2931	54.3	92.9769	47.02	150.339
A20A2_HUMAN	Ankyrin repeat domain-containing protein 20A2 OS=Homo sapiens GN=ANKRD20A2 PE=2 SV=1	20.29	NaN	NaN	NaN	21.39	21.6534	20.41	94.8471	20.53	60.0691	13.85	NaN
IDI1_HUMAN	Isopentenyl-diphosphate Delta-isomerase 1 OS=Homo sapiens GN=IDI1 PE=1 SV=2	30.84	32.0258	NaN	NaN	7.05	0.6527	10.13	8.3615	25.99	8.8305	29.52	15.22
ST1A3_HUMAN	Sulfotransferase 1A3 OS=Homo sapiens GN=SULT1A3 PE=1 SV=1	40.34	40.6434	NaN	NaN	47.12	18.771	18.98	4.1859	30.17	13.0097	29.15	36.2063
RPAP3_HUMAN	RNA polymerase II-associated protein 3 OS=Homo sapiens GN=RPAP3 PE=1 SV=2	33.08	84.0541	NaN	NaN	32.63	26.2098	25.41	12.7054	21.05	67.7623	30.23	241.539
CND3_HUMAN	Condensin complex subunit 3 OS=Homo sapiens GN=NCAPG PE=1 SV=1	21.97	176.548	NaN	NaN	16.16	35.0579	12.91	19.4193	13.6	31.7566	19.21	54.8333
TMM33_HUMAN	Transmembrane protein 33 OS=Homo sapiens GN=TMEM33 PE=1 SV=2	37.25	216.617	43.72	11.0213	NaN	NaN	32.79	68.162	28.34	67.0855	35.22	128.347
UBP15_HUMAN	Ubiquitin carboxyl-terminal hydrolase 15 OS=Homo sapiens GN=USP15 PE=1 SV=3	27.93	121.395	29.56	10.5288	NaN	NaN	21.1	11.3603	23.96	43.9312	28.95	41.1056
ATPD_HUMAN	ATP synthase subunit delta_ mitochondrial OS=Homo sapiens GN=ATP5D PE=1 SV=2	22.02	326.05	NaN	NaN	67.86	169.381	41.67	99.4008	18.45	103.599	17.26	168.584
SYDM_HUMAN	Aspartate--tRNA ligase_ mitochondrial OS=Homo sapiens GN=DARS2 PE=1 SV=1	33.8	192.384	28.37	12.5363	19.38	28.1294	22.95	59.591	12.25	27.7067	NaN	NaN
KRT84_HUMAN	Keratin_ type II cuticular Hb4 OS=Homo sapiens GN=KRT84 PE=2 SV=2	27.17	61.141	NaN	NaN	24.5	49.9381	17.5	11.4389	13.5	2.2394	20.5	74.8733
1A01_HUMAN	HLA class I histocompatibility antigen_ A-1 alpha chain OS=Homo sapiens GN=HLA-A PE=1 SV=1	37.53	NaN	NaN	NaN	18.9	0.8933	18.36	1.4733	13.7	NaN	48.22	4.4112
SRSF1_HUMAN	Serine/arginine-rich splicing factor 1 OS=Homo sapiens GN=SRSF1 PE=1 SV=2	53.63	364.555	NaN	NaN	48.79	172.91	41.53	61.9157	56.05	253.951	45.97	372.501
ERLN2_HUMAN	Erlin-2 OS=Homo sapiens GN=ERLIN2 PE=1 SV=1	31.56	30.6694	NaN	NaN	40.41	13.1299	25.07	23.3661	29.79	18.8724	45.43	31.226
PP1G_HUMAN	Serine/threonine-protein phosphatase PP1-gamma catalytic subunit OS=Homo sapiens GN=PPP1CC PE=1 SV=1	27.24	93.5572	NaN	NaN	33.75	65.1681	23.53	18.048	19.5	50.0212	15.79	60.7329
HMGA2_HUMAN	High mobility group protein HMGI-C OS=Homo sapiens GN=HMGA2 PE=1 SV=1	50.46	30.9162	45.87	1.1864	NaN	NaN	42.2	30.5261	59.63	49.281	35.78	99.4069
FA50A_HUMAN	Protein FAM50A OS=Homo sapiens GN=FAM50A PE=1 SV=2	43.36	72.6451	NaN	NaN	28.91	51.7882	46.02	17.4088	28.32	53.4454	52.8	47.3592
VPS35_HUMAN	Vacuolar protein sorting-associated protein 35 OS=Homo sapiens GN=VPS35 PE=1 SV=2	28.39	140.239	NaN	NaN	23.74	48.6528	14.57	68.8053	20.85	81.0092	19.22	62.0325
PRPS3_HUMAN	Ribose-phosphate pyrophosphokinase 3 OS=Homo sapiens GN=PRPS1L1 PE=1 SV=2	36.16	1.9929	50.31	1.0406	NaN	NaN	19.81	2.0721	21.7	7.1765	17.3	6.9575
AN32A_HUMAN	Acidic leucine-rich nuclear phosphoprotein 32 family member A OS=Homo sapiens GN=ANP32A PE=1 SV=1	29.72	322.523	NaN	NaN	56.22	103.854	21.69	54.7947	26.51	182.127	29.32	154.767
RDH11_HUMAN	Retinol dehydrogenase 11 OS=Homo sapiens GN=RDH11 PE=1 SV=2	25.47	59.5554	27.99	22.0923	NaN	NaN	15.41	10.2285	21.38	18.2616	22.01	48.1129
CLIP2_HUMAN	CAP-Gly domain-containing linker protein 2 OS=Homo sapiens GN=CLIP2 PE=1 SV=1	22.47	299.711	NaN	NaN	30.4	61.3006	25.24	72.9121	16.06	76.65	30.31	66.2831
KCC2A_HUMAN	Calcium/calmodulin-dependent protein kinase type II subunit alpha OS=Homo sapiens GN=CAMK2A PE=1 SV=2	23.22	34.1334	NaN	NaN	21.55	5.8772	17.15	16.7172	16.74	2.0945	14.85	1.5773
GPX1_HUMAN	Glutathione peroxidase 1 OS=Homo sapiens GN=GPX1 PE=1 SV=4	18.23	62.9449	31.53	5.9055	36.95	13.9069	22.17	9.4155	NaN	NaN	10.34	28.9396
ROCK2_HUMAN	Rho-associated protein kinase 2 OS=Homo sapiens GN=ROCK2 PE=1 SV=4	29.54	126.238	NaN	NaN	23.78	13.2487	19.81	54.2145	21.11	44.2225	31.2	74.4003
SYMC_HUMAN	Methionine--tRNA ligase_ cytoplasmic OS=Homo sapiens GN=MARS PE=1 SV=2	19.78	210.588	NaN	NaN	23.44	54.9853	16.22	55.1863	27.89	51.7776	26.67	86.2497
SHOT1_HUMAN	Shootin-1 OS=Homo sapiens GN=KIAA1598 PE=1 SV=4	54.2	101.051	NaN	NaN	55.94	27.1319	53.25	38.7211	53.57	86.1676	54.04	95.296
PSF2_HUMAN	DNA replication complex GINS protein PSF2 OS=Homo sapiens GN=GINS2 PE=1 SV=1	27.57	28.9835	NaN	NaN	38.38	24.4985	34.59	2.323	22.7	6.2401	28.65	5.6392
ENPLL_HUMAN	Putative endoplasmin-like protein OS=Homo sapiens GN=HSP90B2P PE=5 SV=1	29.57	2.8347	NaN	NaN	42.36	3.4312	30.08	69.2245	21.05	9.6692	36.59	1.6964
SRP72_HUMAN	Signal recognition particle subunit SRP72 OS=Homo sapiens GN=SRP72 PE=1 SV=3	45.16	372.084	NaN	NaN	42.47	111.823	31.74	28.2523	34.72	70.201	35.77	87.4794
P3H3_HUMAN	Prolyl 3-hydroxylase 3 OS=Homo sapiens GN=LEPREL2 PE=1 SV=1	14.4	22.6402	NaN	NaN	15.49	12.6391	10.19	13.5674	15.63	47.647	14.67	21.135
RP1BL_HUMAN	Ras-related protein Rap-1b-like protein OS=Homo sapiens PE=2 SV=1	32.61	NaN	NaN	NaN	28.26	NaN	28.26	8.9079	21.2	NaN	28.26	NaN
AAR2_HUMAN	Protein AAR2 homolog OS=Homo sapiens GN=AAR2 PE=1 SV=2	25.52	44.8417	NaN	NaN	36.46	11.3075	19.53	8.526	29.17	6.2913	27.34	54.4245
BPNT1_HUMAN	3'(2')_5'-bisphosphate nucleotidase 1 OS=Homo sapiens GN=BPNT1 PE=1 SV=1	25.65	113.801	28.25	47.1067	NaN	NaN	26.3	12.3974	29.22	20.9659	21.1	34.3653
MP2K4_HUMAN	Dual specificity mitogen-activated protein kinase kinase 4 OS=Homo sapiens GN=MAP2K4 PE=1 SV=1	33.83	56.3266	56.64	32.4455	26.32	0.8633	NaN	NaN	15.54	36.6467	29.32	26.2489
1C07_HUMAN	HLA class I histocompatibility antigen_ Cw-7 alpha chain OS=Homo sapiens GN=HLA-C PE=1 SV=3	15.85	127.2	NaN	NaN	16.94	NaN	19.4	NaN	24.59	4.3475	27.32	NaN
K1C17_HUMAN	Keratin_ type I cytoskeletal 17 OS=Homo sapiens GN=KRT17 PE=1 SV=2	46.99	71.4006	NaN	NaN	45.37	2.828	44.44	47.79	37.27	66.2267	44.21	6.8114
LAT1_HUMAN	Large neutral amino acids transporter small subunit 1 OS=Homo sapiens GN=SLC7A5 PE=1 SV=2	11.64	357.64	NaN	NaN	20.32	90.9111	10.85	37.8069	9.86	78.1559	19.33	154.157
SNP23_HUMAN	Synaptosomal-associated protein 23 OS=Homo sapiens GN=SNAP23 PE=1 SV=1	31.28	56.4624	NaN	NaN	63.51	31.9235	32.7	14.3594	29.38	6.6733	36.02	5.821
PEPL_HUMAN	Periplakin OS=Homo sapiens GN=PPL PE=1 SV=4	43	129.662	NaN	NaN	31.15	37.8374	24.83	149.363	29.27	51.0293	31.55	56.7475
MYH13_HUMAN	Myosin-13 OS=Homo sapiens GN=MYH13 PE=1 SV=2	17.49	306.022	NaN	NaN	26.16	28.9208	23.12	129.179	24.15	79.9004	22.03	190.431
K2C72_HUMAN	Keratin_ type II cytoskeletal 72 OS=Homo sapiens GN=KRT72 PE=1 SV=2	34.25	28.06	NaN	NaN	12.33	2.5982	13.11	54.2848	11.35	1.706	13.5	36.3523
1B53_HUMAN	HLA class I histocompatibility antigen_ B-53 alpha chain OS=Homo sapiens GN=HLA-B PE=1 SV=1	26.8	NaN	NaN	NaN	26.8	NaN	21.55	NaN	21.55	NaN	39.5	NaN
SPIT2_HUMAN	Kunitz-type protease inhibitor 2 OS=Homo sapiens GN=SPINT2 PE=1 SV=2	10.32	61.7258	NaN	NaN	20.24	17.4268	11.51	15.6156	10.32	38.9713	17.86	40.4403
RRP1_HUMAN	Ribosomal RNA processing protein 1 homolog A OS=Homo sapiens GN=RRP1 PE=1 SV=1	22.34	36.4403	NaN	NaN	24.95	20.3459	25.38	19.3953	24.3	23.4635	37.31	82.6011
CENPF_HUMAN	Centromere protein F OS=Homo sapiens GN=CENPF PE=1 SV=2	22.74	84.4344	NaN	NaN	23.46	55.4768	17.63	62.8475	15.48	95.7741	16.85	132.502
KCY_HUMAN	UMP-CMP kinase OS=Homo sapiens GN=CMPK1 PE=1 SV=3	48.47	198.067	54.08	156.996	35.71	40.6805	NaN	NaN	46.43	42.4812	26.02	93.9682
KIF15_HUMAN	Kinesin-like protein KIF15 OS=Homo sapiens GN=KIF15 PE=1 SV=1	23.41	59.301	NaN	NaN	22.55	11.9232	20.1	15.1736	13.18	19.5287	21.54	53.4068
1B15_HUMAN	HLA class I histocompatibility antigen_ B-15 alpha chain OS=Homo sapiens GN=HLA-B PE=1 SV=2	29.83	NaN	NaN	NaN	20.99	NaN	18.23	NaN	19.89	NaN	52.21	NaN
RAI14_HUMAN	Ankycorbin OS=Homo sapiens GN=RAI14 PE=1 SV=2	28.27	41.4665	NaN	NaN	30.71	7.3574	25	11.4242	23.16	12.8003	18.98	36.2839
VAMP3_HUMAN	Vesicle-associated membrane protein 3 OS=Homo sapiens GN=VAMP3 PE=1 SV=3	66	187.943	NaN	NaN	57	83.369	51	33.0544	56	37.6071	43	54.3085
1B35_HUMAN	HLA class I histocompatibility antigen_ B-35 alpha chain OS=Homo sapiens GN=HLA-B PE=1 SV=1	26.8	NaN	NaN	NaN	27.07	0.8881	26.8	0.1782	19.89	NaN	38.4	NaN
PRS6A_HUMAN	26S protease regulatory subunit 6A OS=Homo sapiens GN=PSMC3 PE=1 SV=3	62.87	269.432	NaN	NaN	55.35	147.512	70.84	87.1508	50.11	124.605	57.18	161.973
ODO1_HUMAN	2-oxoglutarate dehydrogenase_ mitochondrial OS=Homo sapiens GN=OGDH PE=1 SV=3	21.11	98.8219	NaN	NaN	23.26	44.5488	17.6	29.3627	15.25	26.4232	26.3	69.1685
NDUB3_HUMAN	NADH dehydrogenase [ubiquinone] 1 beta subcomplex subunit 3 OS=Homo sapiens GN=NDUFB3 PE=1 SV=3	48.98	39.6247	NaN	NaN	34.69	19.8368	56.12	22.4751	47.96	12.7207	56.12	35.1176
ODPX_HUMAN	Pyruvate dehydrogenase protein X component_ mitochondrial OS=Homo sapiens GN=PDHX PE=1 SV=3	23.35	78.2651	NaN	NaN	24.55	26.4754	23.35	12.0114	24.75	58.6455	15.17	93.4695
MCMBP_HUMAN	Mini-chromosome maintenance complex-binding protein OS=Homo sapiens GN=MCMBP PE=1 SV=2	21.65	82.7819	33.8	45.7203	NaN	NaN	20.72	39.4559	19.78	49.5092	17.91	71.4727
NFYB_HUMAN	Nuclear transcription factor Y subunit beta OS=Homo sapiens GN=NFYB PE=1 SV=2	38.16	59.9815	NaN	NaN	36.71	17.7961	12.08	9.1614	12.08	8.9058	13.04	8.6974
PCY2_HUMAN	Ethanolamine-phosphate cytidylyltransferase OS=Homo sapiens GN=PCYT2 PE=1 SV=1	26.74	66.6066	31.62	5.5835	NaN	NaN	15.94	7.9005	29.05	34.8967	18.77	28.9616
TCPW_HUMAN	T-complex protein 1 subunit zeta-2 OS=Homo sapiens GN=CCT6B PE=1 SV=5	27.74	15.3332	NaN	NaN	22.45	2.0372	15.09	9.2244	25.47	29.1989	26.04	4.3567
SAE1_HUMAN	SUMO-activating enzyme subunit 1 OS=Homo sapiens GN=SAE1 PE=1 SV=1	50	230.929	NaN	NaN	39.02	46.6726	27.17	102.459	20.81	36.5694	34.39	134.865
DIC_HUMAN	Mitochondrial dicarboxylate carrier OS=Homo sapiens GN=SLC25A10 PE=1 SV=2	24.39	157.853	44.6	82.8569	NaN	NaN	14.29	42.9277	19.51	11.9871	25.44	45.8588
1B78_HUMAN	HLA class I histocompatibility antigen_ B-78 alpha chain OS=Homo sapiens GN=HLA-B PE=1 SV=1	23.76	NaN	NaN	NaN	19.34	NaN	19.61	NaN	22.93	NaN	41.99	NaN
CN166_HUMAN	UPF0568 protein C14orf166 OS=Homo sapiens GN=C14orf166 PE=1 SV=1	65.16	358.011	NaN	NaN	72.95	96.1845	39.34	42.0739	48.36	79.7483	62.3	105.292
RRP7A_HUMAN	Ribosomal RNA-processing protein 7 homolog A OS=Homo sapiens GN=RRP7A PE=1 SV=2	22.14	25.3525	50.36	44.2909	19.29	4.2796	NaN	NaN	27.5	11.7917	21.79	9.817
CSK22_HUMAN	Casein kinase II subunit alpha' OS=Homo sapiens GN=CSNK2A2 PE=1 SV=1	60	166.925	NaN	NaN	46	82.8345	28	29.362	25.43	51.8343	41.71	61.065
ZGRF1_HUMAN	Protein ZGRF1 OS=Homo sapiens GN=ZGRF1 PE=2 SV=3	18.58	59.3252	NaN	NaN	21.25	8.1488	8.7	15.1952	8.13	39.5741	10.12	96.32
CSN6_HUMAN	COP9 signalosome complex subunit 6 OS=Homo sapiens GN=COPS6 PE=1 SV=1	43.73	201.765	NaN	NaN	22.02	47.6193	14.07	31.2091	34.56	48.3314	28.75	83.0579
TCOF_HUMAN	Treacle protein OS=Homo sapiens GN=TCOF1 PE=1 SV=3	31.05	158.192	NaN	NaN	23.19	31.8855	22.45	60.6199	23.92	57.0286	23.52	107.192
PSME4_HUMAN	Proteasome activator complex subunit 4 OS=Homo sapiens GN=PSME4 PE=1 SV=2	20.02	85.1423	NaN	NaN	18.94	15.003	9.5	12.9688	8.79	24.2968	11.56	24.8164
SC23B_HUMAN	Protein transport protein Sec23B OS=Homo sapiens GN=SEC23B PE=1 SV=2	31.03	145.452	NaN	NaN	19.95	24.6739	16.17	22.6472	14.47	24.815	24.51	51.4572
RFA3_HUMAN	Replication protein A 14 kDa subunit OS=Homo sapiens GN=RPA3 PE=1 SV=1	42.98	145.176	NaN	NaN	21.49	64.0929	14.88	44.988	20.66	17.9956	49.59	66.5441
RGPD8_HUMAN	RANBP2-like and GRIP domain-containing protein 8 OS=Homo sapiens GN=RGPD8 PE=1 SV=2	23.23	51.9073	NaN	NaN	21.36	1.5103	16.09	9.5787	15.24	NaN	16.15	3.2238
KCC2D_HUMAN	Calcium/calmodulin-dependent protein kinase type II subunit delta OS=Homo sapiens GN=CAMK2D PE=1 SV=3	23.05	113.391	NaN	NaN	35.87	66.1031	17.23	64.5556	19.44	143.21	19.84	139.967
GNAI3_HUMAN	Guanine nucleotide-binding protein G(k) subunit alpha OS=Homo sapiens GN=GNAI3 PE=1 SV=3	45.48	180.042	14.69	98.0401	13.84	10.6528	NaN	NaN	22.32	125.597	34.46	121.098
AGM1_HUMAN	Phosphoacetylglucosamine mutase OS=Homo sapiens GN=PGM3 PE=1 SV=1	38.93	151.233	NaN	NaN	21.59	43.1797	14.58	31.6724	25.65	24.9518	24.91	58.5697
HSP76_HUMAN	Heat shock 70 kDa protein 6 OS=Homo sapiens GN=HSPA6 PE=1 SV=2	44.95	122.094	NaN	NaN	51.01	22.998	31.26	1.9482	39.5	7.4142	32.19	656.124
TFG_HUMAN	Protein TFG OS=Homo sapiens GN=TFG PE=1 SV=2	25.75	102.597	4.5	11.6789	NaN	NaN	17.25	75.8665	22.25	69.8659	15.25	107.262
DDX27_HUMAN	Probable ATP-dependent RNA helicase DDX27 OS=Homo sapiens GN=DDX27 PE=1 SV=2	29.77	33.1149	NaN	NaN	32.16	27.9715	28.02	51.6533	25.13	38.3953	41.08	75.7099
VP26A_HUMAN	Vacuolar protein sorting-associated protein 26A OS=Homo sapiens GN=VPS26A PE=1 SV=2	42.51	184.999	NaN	NaN	40.37	40.9009	44.95	61.1884	37.31	46.9244	38.23	94.2936
CKAP4_HUMAN	Cytoskeleton-associated protein 4 OS=Homo sapiens GN=CKAP4 PE=1 SV=2	54.65	156.01	NaN	NaN	40.37	51.3233	49.67	44.4125	31.06	73.9367	58.47	100.643
KAD4_HUMAN	Adenylate kinase 4_ mitochondrial OS=Homo sapiens GN=AK4 PE=1 SV=1	52.47	39.2483	25.56	56.4697	NaN	NaN	30.94	17.0659	11.21	6.2442	30.49	33.8627
NDUS2_HUMAN	NADH dehydrogenase [ubiquinone] iron-sulfur protein 2_ mitochondrial OS=Homo sapiens GN=NDUFS2 PE=1 SV=2	34.77	96.6275	28.51	75.5662	NaN	NaN	24.62	84.1636	12.31	41.1403	17.28	51.952
RS29_HUMAN	40S ribosomal protein S29 OS=Homo sapiens GN=RPS29 PE=1 SV=2	57.14	227.459	53.57	36.8431	NaN	NaN	35.71	118.368	33.93	138.669	35.71	324.309
PTPM1_HUMAN	Phosphatidylglycerophosphatase and protein-tyrosine phosphatase 1 OS=Homo sapiens GN=PTPMT1 PE=1 SV=1	27.86	128.565	NaN	NaN	41.29	9.1908	26.37	4.4591	17.41	5.2427	13.43	15.3997
HMGB3_HUMAN	High mobility group protein B3 OS=Homo sapiens GN=HMGB3 PE=1 SV=4	53.5	292.043	NaN	NaN	39.5	36.5977	32	21.1261	41	94.2087	32	100.245
UBL4A_HUMAN	Ubiquitin-like protein 4A OS=Homo sapiens GN=UBL4A PE=1 SV=1	49.68	34.4789	46.5	1.6891	NaN	NaN	31.85	5.9102	51.59	15.596	31.85	23.006
RM47_HUMAN	39S ribosomal protein L47_ mitochondrial OS=Homo sapiens GN=MRPL47 PE=1 SV=2	40.8	69.1996	28.8	21.9522	24.4	25.4362	34.4	12.4113	NaN	NaN	33.6	39.0488
CAB39_HUMAN	Calcium-binding protein 39 OS=Homo sapiens GN=CAB39 PE=1 SV=1	31.96	63.3955	NaN	NaN	28.45	40.1363	35.48	35.968	39.3	28.8195	32.84	35.8553
PCBP3_HUMAN	Poly(rC)-binding protein 3 OS=Homo sapiens GN=PCBP3 PE=2 SV=2	38.54	16.3466	NaN	NaN	12.4	NaN	8.09	1.1442	21.02	81.9593	9.7	NaN
IQGA3_HUMAN	Ras GTPase-activating-like protein IQGAP3 OS=Homo sapiens GN=IQGAP3 PE=1 SV=2	20.91	91.1599	NaN	NaN	21.21	47.7614	16.86	17.0235	18.15	289.908	15.02	132.597
HBS1L_HUMAN	HBS1-like protein OS=Homo sapiens GN=HBS1L PE=1 SV=1	31.43	100.229	NaN	NaN	21.64	28.4404	21.64	23.8517	17.4	38.4731	24.27	29.5846
I5P2_HUMAN	Type II inositol 1_4_5-trisphosphate 5-phosphatase OS=Homo sapiens GN=INPP5B PE=1 SV=4	13.9	29.6488	32.12	9.9179	16.52	31.9158	NaN	NaN	12.79	38.6006	10.98	96.5022
IST1_HUMAN	IST1 homolog OS=Homo sapiens GN=IST1 PE=1 SV=1	25	130.945	NaN	NaN	22.53	23.3019	21.43	26.5011	24.18	43.2845	29.4	68.3935
UBQL1_HUMAN	Ubiquilin-1 OS=Homo sapiens GN=UBQLN1 PE=1 SV=2	19.69	281.377	36.84	97.0399	NaN	NaN	16.13	39.0428	12.05	10.3575	29.03	40.0225
K2C6B_HUMAN	Keratin_ type II cytoskeletal 6B OS=Homo sapiens GN=KRT6B PE=1 SV=5	31.56	37.9444	NaN	NaN	37.94	23.3116	37.06	4.7205	34.57	9.1741	37.94	9.2714
TPP1_HUMAN	Tripeptidyl-peptidase 1 OS=Homo sapiens GN=TPP1 PE=1 SV=2	8.17	57.3855	32.5	82.231	9.77	11.3023	NaN	NaN	23.09	48.3344	7.64	18.9297
C1QBP_HUMAN	Complement component 1 Q subcomponent-binding protein_ mitochondrial OS=Homo sapiens GN=C1QBP PE=1 SV=1	33.33	136.155	NaN	NaN	36.88	185.722	22.7	37.3912	25.53	85.5644	29.43	120.487
RCC2_HUMAN	Protein RCC2 OS=Homo sapiens GN=RCC2 PE=1 SV=2	28.74	228.438	38.7	18.9906	17.62	33.1565	NaN	NaN	29.89	134.056	28.93	173.232
1B07_HUMAN	HLA class I histocompatibility antigen_ B-7 alpha chain OS=Homo sapiens GN=HLA-B PE=1 SV=3	35.36	NaN	NaN	NaN	17.68	NaN	19.61	NaN	21.55	NaN	40.88	NaN
CPT1A_HUMAN	Carnitine O-palmitoyltransferase 1_ liver isoform OS=Homo sapiens GN=CPT1A PE=1 SV=2	37.26	284.69	NaN	NaN	17.72	50.2435	20.96	69.429	21.99	63.6555	37.9	158.057
RPIA_HUMAN	Ribose-5-phosphate isomerase OS=Homo sapiens GN=RPIA PE=1 SV=3	56.27	72.5301	67.85	30.0392	16.4	8.2506	NaN	NaN	23.47	91.1051	49.52	133.05
SNAG_HUMAN	Gamma-soluble NSF attachment protein OS=Homo sapiens GN=NAPG PE=1 SV=1	32.05	32.3324	NaN	NaN	34.62	10.1906	24.36	14.6986	27.24	13.4962	19.87	16.6397
AT12A_HUMAN	Potassium-transporting ATPase alpha chain 2 OS=Homo sapiens GN=ATP12A PE=1 SV=3	12.99	63.9498	13.57	5.9636	NaN	NaN	13.96	16.5339	10.78	3.777	13.86	12.4139
RS17L_HUMAN	40S ribosomal protein S17-like OS=Homo sapiens GN=RPS17L PE=1 SV=1	33.33	243.875	38.52	46.447	50.37	13.5221	NaN	NaN	40	118.873	42.96	208.633
GOGB1_HUMAN	Golgin subfamily B member 1 OS=Homo sapiens GN=GOLGB1 PE=1 SV=2	29.49	153.589	NaN	NaN	35.62	238.986	24.52	158.802	23.69	394.427	21.45	51.4306
SNP29_HUMAN	Synaptosomal-associated protein 29 OS=Homo sapiens GN=SNAP29 PE=1 SV=1	45.35	54.7262	24.81	13.14	52.33	50.6816	NaN	NaN	35.66	92.9126	31.78	23.4176
BTF3_HUMAN	Transcription factor BTF3 OS=Homo sapiens GN=BTF3 PE=1 SV=1	41.75	218.874	43.69	172.397	28.64	36.2029	22.82	70.1588	NaN	NaN	29.13	120.795
SRSF4_HUMAN	Serine/arginine-rich splicing factor 4 OS=Homo sapiens GN=SRSF4 PE=1 SV=2	22.67	129.271	NaN	NaN	16.4	18.844	15.18	13.8531	21.46	27.0584	24.29	30.8195
NU107_HUMAN	Nuclear pore complex protein Nup107 OS=Homo sapiens GN=NUP107 PE=1 SV=1	32.43	130.143	NaN	NaN	29.95	46.0916	24.32	23.6493	29.73	58.0018	31.03	124.843
K1C20_HUMAN	Keratin_ type I cytoskeletal 20 OS=Homo sapiens GN=KRT20 PE=1 SV=1	33.49	29.4947	NaN	NaN	29.25	4.0494	24.29	2.6347	44.81	42.5868	52.12	16.4616
KRT36_HUMAN	Keratin_ type I cuticular Ha6 OS=Homo sapiens GN=KRT36 PE=1 SV=1	13.92	3.8535	NaN	NaN	16.27	3.3823	8.35	9.2258	31.91	1.993	6.64	0.8086
DHX16_HUMAN	Putative pre-mRNA-splicing factor ATP-dependent RNA helicase DHX16 OS=Homo sapiens GN=DHX16 PE=1 SV=2	31.8	349.022	NaN	NaN	18.64	95.0112	15.08	22.423	15.37	23.077	29.88	147.727
TPM3_HUMAN	Tropomyosin alpha-3 chain OS=Homo sapiens GN=TPM3 PE=1 SV=2	37.19	261.291	NaN	NaN	44.56	92.7253	57.89	51.2403	47.37	57.3495	53.33	181.763
AN20B_HUMAN	Ankyrin repeat domain-containing protein 20B OS=Homo sapiens GN=ANKRD20A8P PE=2 SV=2	18.96	119.29	NaN	NaN	22.11	5.1214	15.67	32.6743	18.47	27.8098	18.1	3.3255
ADRO_HUMAN	NADPH:adrenodoxin oxidoreductase_ mitochondrial OS=Homo sapiens GN=FDXR PE=1 SV=3	41.75	215.5	34.83	6.8351	38.29	28.9414	NaN	NaN	22	43.8783	31.57	79.1685
PP2BC_HUMAN	Serine/threonine-protein phosphatase 2B catalytic subunit gamma isoform OS=Homo sapiens GN=PPP3CC PE=1 SV=3	17.77	42.3733	NaN	NaN	16.02	13.4396	10.55	4.0893	19.14	23.9342	22.27	4.1543
ACO13_HUMAN	Acyl-coenzyme A thioesterase 13 OS=Homo sapiens GN=ACOT13 PE=1 SV=1	49.29	71.6649	16.43	3.5963	NaN	NaN	25	16.6324	15.71	15.2616	10	25.9442
SPRE_HUMAN	Sepiapterin reductase OS=Homo sapiens GN=SPR PE=1 SV=1	50.57	159.425	NaN	NaN	41.38	45.2459	32.57	53.9267	28.35	53.2349	37.93	84.608
K1C14_HUMAN	Keratin_ type I cytoskeletal 14 OS=Homo sapiens GN=KRT14 PE=1 SV=4	51.27	75.3073	NaN	NaN	62.71	41.836	54.87	48.8711	51.69	43.5711	47.25	72.3462
DHAK_HUMAN	Bifunctional ATP-dependent dihydroxyacetone kinase/FAD-AMP lyase (cyclizing) OS=Homo sapiens GN=DAK PE=1 SV=2	50.09	190.384	NaN	NaN	44	56.5322	23.3	29.3625	19.13	35.1678	28.7	60.1322
GOGA4_HUMAN	Golgin subfamily A member 4 OS=Homo sapiens GN=GOLGA4 PE=1 SV=1	25.56	215.273	NaN	NaN	34.71	45.2954	21.57	79.7613	26.77	82.6263	28.7	139.499
NAA50_HUMAN	N-alpha-acetyltransferase 50 OS=Homo sapiens GN=NAA50 PE=1 SV=1	49.7	139.531	NaN	NaN	43.2	24.2575	35.5	27.5735	29.59	63.4065	52.07	18.1422
ADA_HUMAN	Adenosine deaminase OS=Homo sapiens GN=ADA PE=1 SV=3	37.19	65.4588	NaN	NaN	51.52	16.5042	27	3.5981	25.07	9.5302	16.8	11.1441
MSH2_HUMAN	DNA mismatch repair protein Msh2 OS=Homo sapiens GN=MSH2 PE=1 SV=1	37.9	95.0387	NaN	NaN	22.06	33.8605	25.59	34.1103	18.42	23.6577	27.19	73.4888
S35B2_HUMAN	Adenosine 3'-phospho 5'-phosphosulfate transporter 1 OS=Homo sapiens GN=SLC35B2 PE=1 SV=1	13.19	41.2331	13.19	8.2478	NaN	NaN	11.34	63.7287	15.05	134.206	12.5	78.2717
ASF1B_HUMAN	Histone chaperone ASF1B OS=Homo sapiens GN=ASF1B PE=1 SV=1	12.87	77.9119	NaN	NaN	16.83	8.9089	23.76	16.406	40.59	51.1279	14.36	46.2465
PININ_HUMAN	Pinin OS=Homo sapiens GN=PNN PE=1 SV=4	41	226.688	NaN	NaN	47.42	74.6126	32.78	42.0888	31.24	137.716	42.82	142.535
DOHH_HUMAN	Deoxyhypusine hydroxylase OS=Homo sapiens GN=DOHH PE=1 SV=1	24.17	84.0962	NaN	NaN	22.52	19.5769	24.83	9.0721	31.13	18.7943	10.93	22.9403
DNA2_HUMAN	DNA replication ATP-dependent helicase/nuclease DNA2 OS=Homo sapiens GN=DNA2 PE=1 SV=3	19.06	504.397	32.17	14.9138	17.92	9.452	NaN	NaN	6.6	3.7362	13.11	42.1459
UCHL5_HUMAN	Ubiquitin carboxyl-terminal hydrolase isozyme L5 OS=Homo sapiens GN=UCHL5 PE=1 SV=3	58.05	215.619	NaN	NaN	41.64	29.3327	26.14	63.7235	48.02	54.8459	34.95	89.9776
ACSL4_HUMAN	Long-chain-fatty-acid--CoA ligase 4 OS=Homo sapiens GN=ACSL4 PE=1 SV=2	23.49	82.8338	NaN	NaN	32.91	52.1553	18.14	14.4286	16.32	36.8899	18.57	48.1744
RFA2_HUMAN	Replication protein A 32 kDa subunit OS=Homo sapiens GN=RPA2 PE=1 SV=1	31.48	154.746	8.52	7.9836	NaN	NaN	15.56	67.1415	17.78	72.3176	17.78	105.201
CHM4B_HUMAN	Charged multivesicular body protein 4b OS=Homo sapiens GN=CHMP4B PE=1 SV=1	30.8	153.713	NaN	NaN	27.68	20.4439	27.68	11.0353	35.71	112.646	29.91	138.823
CLPP_HUMAN	ATP-dependent Clp protease proteolytic subunit_ mitochondrial OS=Homo sapiens GN=CLPP PE=1 SV=1	36.46	188.094	NaN	NaN	67.15	28.0212	46.21	15.4554	44.77	52.8854	39.71	53.9972
PCY1A_HUMAN	Choline-phosphate cytidylyltransferase A OS=Homo sapiens GN=PCYT1A PE=1 SV=2	21.8	8.0441	NaN	NaN	47.14	15.5742	16.89	17.4067	21.25	60.6217	26.7	27.9879
RM46_HUMAN	39S ribosomal protein L46_ mitochondrial OS=Homo sapiens GN=MRPL46 PE=1 SV=1	42.29	43.1787	NaN	NaN	44.8	29.8958	29.03	17.8715	27.24	118.87	29.03	73.2921
RHOA_HUMAN	Transforming protein RhoA OS=Homo sapiens GN=RHOA PE=1 SV=1	53.37	340.316	NaN	NaN	19.69	59.3835	15.54	68.3838	20.21	80.1247	17.62	NaN
1B14_HUMAN	HLA class I histocompatibility antigen_ B-14 alpha chain OS=Homo sapiens GN=HLA-B PE=1 SV=1	29.83	NaN	NaN	NaN	12.43	NaN	17.96	NaN	26.8	NaN	58.01	NaN
PTH2_HUMAN	Peptidyl-tRNA hydrolase 2_ mitochondrial OS=Homo sapiens GN=PTRH2 PE=1 SV=1	29.05	253.822	NaN	NaN	60.89	83.9984	30.17	8.4074	46.93	48.1059	46.37	97.2169
MINT_HUMAN	Msx2-interacting protein OS=Homo sapiens GN=SPEN PE=1 SV=1	15.99	108.926	NaN	NaN	24.92	111.196	20.22	48.1246	16.13	49.1953	19.13	154.982
COF1_HUMAN	Cofilin-1 OS=Homo sapiens GN=CFL1 PE=1 SV=3	60.24	497.885	NaN	NaN	45.78	374.207	37.95	181.9	40.96	413.348	56.63	572.688
HS71L_HUMAN	Heat shock 70 kDa protein 1-like OS=Homo sapiens GN=HSPA1L PE=1 SV=2	39.16	6.1426	NaN	NaN	45.87	4.3423	34.17	1.649	38.69	19.2125	36.35	55.9024
WDR82_HUMAN	WD repeat-containing protein 82 OS=Homo sapiens GN=WDR82 PE=1 SV=1	34.19	83.1148	13.1	11.6364	NaN	NaN	5.43	26.2499	30.03	34.6296	20.13	110.141
RASH_HUMAN	GTPase HRas OS=Homo sapiens GN=HRAS PE=1 SV=1	30.16	3.8837	NaN	NaN	26.98	33.8197	14.29	NaN	26.46	5.0113	27.51	NaN
M3K15_HUMAN	Mitogen-activated protein kinase kinase kinase 15 OS=Homo sapiens GN=MAP3K15 PE=1 SV=2	17.36	319.828	NaN	NaN	18.13	43.7052	21.78	12.7821	10.66	40.0011	14.93	281.929
SMD2_HUMAN	Small nuclear ribonucleoprotein Sm D2 OS=Homo sapiens GN=SNRPD2 PE=1 SV=1	33.05	347.368	NaN	NaN	58.47	141.228	54.24	106.172	42.37	84.4235	54.24	211.27
DAZP1_HUMAN	DAZ-associated protein 1 OS=Homo sapiens GN=DAZAP1 PE=1 SV=1	21.13	150.28	NaN	NaN	27.27	37.4057	14	16.0459	15.48	27.888	22.11	87.3501
VAMP7_HUMAN	Vesicle-associated membrane protein 7 OS=Homo sapiens GN=VAMP7 PE=1 SV=3	18.64	53.4167	NaN	NaN	18.18	16.6202	8.64	5.8161	18.18	8.83	21.36	16.108
CSK_HUMAN	Tyrosine-protein kinase CSK OS=Homo sapiens GN=CSK PE=1 SV=1	28	66.6205	NaN	NaN	24	18.438	17.78	14.8608	21.78	27.1647	31.78	43.8296
PPIE_HUMAN	Peptidyl-prolyl cis-trans isomerase E OS=Homo sapiens GN=PPIE PE=1 SV=1	23.26	171.151	NaN	NaN	27.91	21.8043	11.63	7.2732	25.58	9.1838	13.62	8.8027
1C04_HUMAN	HLA class I histocompatibility antigen_ Cw-4 alpha chain OS=Homo sapiens GN=HLA-C PE=1 SV=1	23.22	24.952	NaN	NaN	26.78	2.5352	35.25	0.5963	18.03	NaN	20.22	0.3836
NOM1_HUMAN	Nucleolar MIF4G domain-containing protein 1 OS=Homo sapiens GN=NOM1 PE=1 SV=1	22.44	45.7964	NaN	NaN	29.88	7.475	17.79	13.4534	15.93	15.1724	22.56	27.8687
EXOS9_HUMAN	Exosome complex component RRP45 OS=Homo sapiens GN=EXOSC9 PE=1 SV=3	13.21	120.452	NaN	NaN	14.35	2.848	17.77	9.0484	15.26	40.6004	13.21	23.0905
1B37_HUMAN	HLA class I histocompatibility antigen_ B-37 alpha chain OS=Homo sapiens GN=HLA-B PE=1 SV=1	32.04	1.641	NaN	NaN	18.51	2.0382	18.23	3.3319	22.65	6.1348	44.75	229.929
RM43_HUMAN	39S ribosomal protein L43_ mitochondrial OS=Homo sapiens GN=MRPL43 PE=1 SV=1	47.91	50.9173	NaN	NaN	29.77	10.8237	26.51	14.5375	19.53	9.6058	22.79	58.9505
SIAS_HUMAN	Sialic acid synthase OS=Homo sapiens GN=NANS PE=1 SV=2	38.72	274.953	NaN	NaN	27.86	74.1484	17.27	19.4883	36.77	18.5574	23.68	46.3842
1A11_HUMAN	HLA class I histocompatibility antigen_ A-11 alpha chain OS=Homo sapiens GN=HLA-A PE=1 SV=1	37.81	6.4226	NaN	NaN	26.3	14.2515	15.34	NaN	13.7	NaN	49.04	63.192
RT07_HUMAN	28S ribosomal protein S7_ mitochondrial OS=Homo sapiens GN=MRPS7 PE=1 SV=2	46.28	53.819	34.3	6.948	NaN	NaN	31.82	21.2125	46.69	32.3373	56.61	87.1047
HSP77_HUMAN	Putative heat shock 70 kDa protein 7 OS=Homo sapiens GN=HSPA7 PE=5 SV=2	29.7	98.9234	NaN	NaN	46.87	3.9299	19.62	NaN	22.07	NaN	28.07	NaN
FNTA_HUMAN	Protein farnesyltransferase/geranylgeranyltransferase type-1 subunit alpha OS=Homo sapiens GN=FNTA PE=1 SV=1	37.99	48.6278	NaN	NaN	26.39	6.171	8.97	10.6819	24.8	41.5757	20.32	55.9078
ATP5H_HUMAN	ATP synthase subunit d_ mitochondrial OS=Homo sapiens GN=ATP5H PE=1 SV=3	63.35	556.756	NaN	NaN	57.14	144.657	37.27	41.2741	51.55	176.877	42.86	292.657
RRBP1_HUMAN	Ribosome-binding protein 1 OS=Homo sapiens GN=RRBP1 PE=1 SV=4	38.79	526.403	NaN	NaN	40.99	82.7956	26.45	36.9304	37.3	86.6024	35.04	182.288
PTRF_HUMAN	Polymerase I and transcript release factor OS=Homo sapiens GN=PTRF PE=1 SV=1	45.9	172.832	NaN	NaN	23.59	51.9442	25.13	24.4013	31.28	60.4506	35.9	49.7977
PTN1_HUMAN	Tyrosine-protein phosphatase non-receptor type 1 OS=Homo sapiens GN=PTPN1 PE=1 SV=1	38.62	223.485	NaN	NaN	46.44	41.467	28.51	19.3879	39.31	44.2857	36.09	64.1932
PAF1_HUMAN	RNA polymerase II-associated factor 1 homolog OS=Homo sapiens GN=PAF1 PE=1 SV=2	40.87	83.1244	NaN	NaN	44.44	45.756	29	11.9372	19.77	22.5517	40.87	52.6307
WIBG_HUMAN	Partner of Y14 and mago OS=Homo sapiens GN=WIBG PE=1 SV=1	47.55	33.6376	NaN	NaN	53.92	23.4675	55.39	28.7165	37.25	9.893	45.59	23.007
MFAP1_HUMAN	Microfibrillar-associated protein 1 OS=Homo sapiens GN=MFAP1 PE=1 SV=2	42.14	57.5085	NaN	NaN	35.54	27.6509	21.64	14.7892	47.61	18.9462	33.71	33.0553
RM03_HUMAN	39S ribosomal protein L3_ mitochondrial OS=Homo sapiens GN=MRPL3 PE=1 SV=1	47.41	77.7041	12.64	6.7192	NaN	NaN	29.02	23.5724	39.08	24.5053	46.84	37.5411
CPSF1_HUMAN	Cleavage and polyadenylation specificity factor subunit 1 OS=Homo sapiens GN=CPSF1 PE=1 SV=2	21.34	72.1441	NaN	NaN	16.22	44.1186	15.04	27.462	18.92	49.2215	19.89	128.544
ACINU_HUMAN	Apoptotic chromatin condensation inducer in the nucleus OS=Homo sapiens GN=ACIN1 PE=1 SV=2	21.85	99.0548	NaN	NaN	24.01	36.3811	22.37	43.673	27.96	46.9156	22.07	58.992
PI4KA_HUMAN	Phosphatidylinositol 4-kinase alpha OS=Homo sapiens GN=PI4KA PE=1 SV=3	14.73	53.5043	15.51	46.1404	NaN	NaN	15.17	24.834	12.77	60.1654	18.49	43.0133
1B59_HUMAN	HLA class I histocompatibility antigen_ B-59 alpha chain OS=Homo sapiens GN=HLA-B PE=1 SV=1	31.49	1.0422	NaN	NaN	25.69	NaN	18.23	NaN	22.65	NaN	50.83	NaN
VPS29_HUMAN	Vacuolar protein sorting-associated protein 29 OS=Homo sapiens GN=VPS29 PE=1 SV=1	43.96	96.4649	34.62	78.2288	18.68	14.7877	23.63	38.5422	20.88	41.5739	NaN	NaN
UBP5_HUMAN	Ubiquitin carboxyl-terminal hydrolase 5 OS=Homo sapiens GN=USP5 PE=1 SV=2	36.01	234.009	NaN	NaN	31.7	116.927	26.92	59.8012	32.52	72.2912	34.62	121.683
ROA0_HUMAN	Heterogeneous nuclear ribonucleoprotein A0 OS=Homo sapiens GN=HNRNPA0 PE=1 SV=1	38.69	497.71	NaN	NaN	63.61	116.72	34.75	34.7538	37.7	89.287	44.59	343.162
DBNL_HUMAN	Drebrin-like protein OS=Homo sapiens GN=DBNL PE=1 SV=1	26.28	38.8542	NaN	NaN	29.3	17.3129	37.91	36.3293	27.44	49.702	39.77	94.6804
1B41_HUMAN	HLA class I histocompatibility antigen_ B-41 alpha chain OS=Homo sapiens GN=HLA-B PE=1 SV=1	35.36	NaN	NaN	NaN	22.1	NaN	17.13	NaN	20.72	2.0304	30.11	NaN
ECM29_HUMAN	Proteasome-associated protein ECM29 homolog OS=Homo sapiens GN=ECM29 PE=1 SV=2	34.42	379.109	NaN	NaN	14.63	57.2148	18.48	60.9289	16.69	188.859	19.13	372.923
SRRT_HUMAN	Serrate RNA effector molecule homolog OS=Homo sapiens GN=SRRT PE=1 SV=1	27.28	191.055	NaN	NaN	44.86	81.8059	33.68	32.9592	20.32	123.293	37.56	98.7496
MCES_HUMAN	mRNA cap guanine-N7 methyltransferase OS=Homo sapiens GN=RNMT PE=1 SV=1	31.72	369.114	NaN	NaN	23.95	55.8611	27.31	24.6677	22.69	93.0366	30.88	134.026
TIM44_HUMAN	Mitochondrial import inner membrane translocase subunit TIM44 OS=Homo sapiens GN=TIMM44 PE=1 SV=2	36.06	250.375	NaN	NaN	44.03	44.4431	38.05	39.8576	27.43	84.5621	38.27	89.6124
RGPD5_HUMAN	RANBP2-like and GRIP domain-containing protein 5/6 OS=Homo sapiens GN=RGPD5 PE=1 SV=3	25.5	51.9073	NaN	NaN	20.34	0.7961	16.09	NaN	15.86	8.7413	15.18	NaN
GALK1_HUMAN	Galactokinase OS=Homo sapiens GN=GALK1 PE=1 SV=1	24.74	102.524	NaN	NaN	23.98	30.2255	19.13	25.7457	21.17	39.4238	21.94	23.7711
K2C1B_HUMAN	Keratin_ type II cytoskeletal 1b OS=Homo sapiens GN=KRT77 PE=2 SV=3	29.76	12.0602	NaN	NaN	27.51	4.2629	18.69	7.3276	18.34	14.925	35.29	39.1561
CAPG_HUMAN	Macrophage-capping protein OS=Homo sapiens GN=CAPG PE=1 SV=2	37.64	108.353	NaN	NaN	23.85	49.5931	25.57	92.0609	18.68	112.853	42.53	300.455
QCR8_HUMAN	Cytochrome b-c1 complex subunit 8 OS=Homo sapiens GN=UQCRQ PE=1 SV=4	59.76	184.868	45.12	19.2227	34.15	10.1155	37.8	32.6769	67.07	23.1183	NaN	NaN
1A30_HUMAN	HLA class I histocompatibility antigen_ A-30 alpha chain OS=Homo sapiens GN=HLA-A PE=1 SV=2	19.18	NaN	NaN	NaN	14.52	NaN	15.62	NaN	11.51	NaN	47.4	4.1321
PPM1A_HUMAN	Protein phosphatase 1A OS=Homo sapiens GN=PPM1A PE=1 SV=1	31.41	24.8776	16.75	22.573	23.04	10.4374	19.11	17.5167	36.91	27.7646	NaN	NaN
CA2D3_HUMAN	Voltage-dependent calcium channel subunit alpha-2/delta-3 OS=Homo sapiens GN=CACNA2D3 PE=1 SV=1	13.66	44.3692	29.33	4.6191	16.96	16.3446	NaN	NaN	11.73	14.3836	13.66	58.5239
PROF2_HUMAN	Profilin-2 OS=Homo sapiens GN=PFN2 PE=1 SV=3	57.14	257.008	52.86	9.9324	NaN	NaN	25.71	76.2297	20.71	29.2428	52.14	234.23
K1C16_HUMAN	Keratin_ type I cytoskeletal 16 OS=Homo sapiens GN=KRT16 PE=1 SV=4	30.23	17.3371	NaN	NaN	55.81	55.3976	48.41	4.8086	52.01	15.8111	46.09	53.1348
K1C24_HUMAN	Keratin_ type I cytoskeletal 24 OS=Homo sapiens GN=KRT24 PE=1 SV=1	22.1	4.9899	NaN	NaN	20.95	1.5109	23.43	2.9081	29.14	17.314	15.62	11.3249
HLAH_HUMAN	Putative HLA class I histocompatibility antigen_ alpha chain H OS=Homo sapiens GN=HLA-H PE=5 SV=3	24.59	58.1349	NaN	NaN	18.23	19.7388	30.66	22.7448	26.24	9.5283	57.73	29.3397
1A24_HUMAN	HLA class I histocompatibility antigen_ A-24 alpha chain OS=Homo sapiens GN=HLA-A PE=1 SV=2	53.42	45.4133	NaN	NaN	18.63	0.3379	29.59	6.159	31.23	0.4775	47.12	142.962
DD19B_HUMAN	ATP-dependent RNA helicase DDX19B OS=Homo sapiens GN=DDX19B PE=1 SV=1	39.67	54.3285	NaN	NaN	24.22	13.3369	27.97	31.5953	32.15	11.9519	43.42	15.977
UBE2K_HUMAN	Ubiquitin-conjugating enzyme E2 K OS=Homo sapiens GN=UBE2K PE=1 SV=3	52.5	81.9368	28.5	96.8559	NaN	NaN	28.5	43.0545	44.5	58.6864	55.5	95.5947
NLE1_HUMAN	Notchless protein homolog 1 OS=Homo sapiens GN=NLE1 PE=1 SV=4	33.81	161.641	NaN	NaN	38.14	50.3382	23.92	115.629	30.1	31.5311	17.94	97.8907
GPX4_HUMAN	Phospholipid hydroperoxide glutathione peroxidase_ mitochondrial OS=Homo sapiens GN=GPX4 PE=1 SV=3	59.9	78.3029	NaN	NaN	30.96	10.8348	38.58	14.0924	16.24	6.1273	34.01	25.5488
MAGB1_HUMAN	Melanoma-associated antigen B1 OS=Homo sapiens GN=MAGEB1 PE=1 SV=2	36.02	26.4979	21.33	42.6349	41.79	35.4261	NaN	NaN	27.38	5.4433	29.39	7.2475
POP1_HUMAN	Ribonucleases P/MRP protein subunit POP1 OS=Homo sapiens GN=POP1 PE=1 SV=2	19.24	51.7002	11.72	86.4091	NaN	NaN	19.92	35.3277	19.43	44.251	21.88	71.8329
UBXN1_HUMAN	UBX domain-containing protein 1 OS=Homo sapiens GN=UBXN1 PE=1 SV=2	31.65	95.1573	NaN	NaN	25.25	74.463	14.48	12.4455	14.14	16.6	22.22	29.3708
CNN2_HUMAN	Calponin-2 OS=Homo sapiens GN=CNN2 PE=1 SV=4	22.65	246.714	NaN	NaN	26.21	62.5477	15.21	20.7143	15.53	25.979	21.68	126.535
FTM_HUMAN	Protein fantom OS=Homo sapiens GN=RPGRIP1L PE=1 SV=2	22.97	64.0124	21.6	2.3414	19.09	13.6627	NaN	NaN	14.68	78.6424	10.65	46.219
PYRD_HUMAN	Dihydroorotate dehydrogenase (quinone)_ mitochondrial OS=Homo sapiens GN=DHODH PE=1 SV=3	23.29	55.5192	NaN	NaN	27.59	14.7722	38.23	18.615	35.7	33.9675	39.24	36.0148
GPKOW_HUMAN	G patch domain and KOW motifs-containing protein OS=Homo sapiens GN=GPKOW PE=1 SV=2	52.73	57.737	NaN	NaN	46.01	59.1073	27.73	12.2055	27.1	77.216	34.66	29.8049
PPIH_HUMAN	Peptidyl-prolyl cis-trans isomerase H OS=Homo sapiens GN=PPIH PE=1 SV=1	50.28	229.179	NaN	NaN	49.15	99.3576	45.76	47.8621	42.37	37.5762	54.24	102.741
PA1B3_HUMAN	Platelet-activating factor acetylhydrolase IB subunit gamma OS=Homo sapiens GN=PAFAH1B3 PE=1 SV=1	63.64	209.651	26.41	12.2925	NaN	NaN	24.24	51.6378	9.96	26.5361	44.16	111.431
TSNAX_HUMAN	Translin-associated protein X OS=Homo sapiens GN=TSNAX PE=1 SV=1	57.59	101.416	NaN	NaN	38.62	43.0646	51.72	28.8987	39.66	26.3267	41.03	37.5869
MIMIT_HUMAN	Mimitin_ mitochondrial OS=Homo sapiens GN=NDUFAF2 PE=1 SV=1	40.83	63.9393	39.05	42.1715	62.13	16.818	NaN	NaN	46.75	28.2526	47.34	24.2275
HSP7E_HUMAN	Heat shock 70 kDa protein 14 OS=Homo sapiens GN=HSPA14 PE=1 SV=1	22.79	70.5983	NaN	NaN	21.41	14.4489	11.2	14.1335	18.27	24.7157	25.34	46.7664
HUWE1_HUMAN	E3 ubiquitin-protein ligase HUWE1 OS=Homo sapiens GN=HUWE1 PE=1 SV=3	21.72	168.074	16.99	44.7335	NaN	NaN	10.17	87.7079	13.01	34.8561	12.41	100.264
1B55_HUMAN	HLA class I histocompatibility antigen_ B-55 alpha chain OS=Homo sapiens GN=HLA-B PE=1 SV=1	29.83	NaN	NaN	NaN	22.1	NaN	19.34	NaN	20.99	NaN	45.86	0.3247
MK01_HUMAN	Mitogen-activated protein kinase 1 OS=Homo sapiens GN=MAPK1 PE=1 SV=3	46.39	146.43	36.94	26.4678	NaN	NaN	29.17	69.0127	22.22	73.1655	20.83	68.3349
RASN_HUMAN	GTPase NRas OS=Homo sapiens GN=NRAS PE=1 SV=1	38.62	76.6039	NaN	NaN	21.69	31.9764	33.86	13.9523	21.16	9.7739	37.57	25.1677
IMPA1_HUMAN	Inositol monophosphatase 1 OS=Homo sapiens GN=IMPA1 PE=1 SV=1	38.99	100.038	NaN	NaN	29.24	61.8851	28.88	52.3828	21.66	17.5335	28.52	72.9592
K2C3_HUMAN	Keratin_ type II cytoskeletal 3 OS=Homo sapiens GN=KRT3 PE=1 SV=3	22.29	9.6014	NaN	NaN	24.04	3.7253	14.33	3.4307	23.57	41.2904	12.42	4.6435
HNRPF_HUMAN	Heterogeneous nuclear ribonucleoprotein F OS=Homo sapiens GN=HNRNPF PE=1 SV=3	50.36	950.104	NaN	NaN	41.2	486.631	49.16	310.779	33.98	408.615	35.42	651.509
SBDS_HUMAN	Ribosome maturation protein SBDS OS=Homo sapiens GN=SBDS PE=1 SV=4	48	127.635	22	18.4635	35.2	26.7859	34	68.2973	NaN	NaN	24.4	136.803
AATF_HUMAN	Protein AATF OS=Homo sapiens GN=AATF PE=1 SV=1	26.61	135.101	NaN	NaN	22.5	65.7027	17.68	13.5498	23.39	94.2374	29.64	43.1113
CROL3_HUMAN	Putative ciliary rootlet coiled-coil protein-like 3 protein OS=Homo sapiens PE=5 SV=2	18.03	43.2524	NaN	NaN	20.87	36.2461	18.12	70.0373	19.63	493.231	15.67	259.112
ICAL_HUMAN	Calpastatin OS=Homo sapiens GN=CAST PE=1 SV=4	40.82	187.348	NaN	NaN	35.03	33.641	35.45	58.7579	41.67	26.6283	43.93	50.9052
RAP1A_HUMAN	Ras-related protein Rap-1A OS=Homo sapiens GN=RAP1A PE=1 SV=1	53.26	65.5018	NaN	NaN	21.2	NaN	23.91	NaN	33.15	30.1206	27.72	NaN
MGN_HUMAN	Protein mago nashi homolog OS=Homo sapiens GN=MAGOH PE=1 SV=1	57.53	180.069	NaN	NaN	47.26	NaN	53.42	NaN	39.73	67.3864	50	NaN
KCC2B_HUMAN	Calcium/calmodulin-dependent protein kinase type II subunit beta OS=Homo sapiens GN=CAMK2B PE=1 SV=3	16.67	7.3735	NaN	NaN	18.62	3.509	13.66	11.3221	14.41	7.8152	7.66	9.6629
CDC73_HUMAN	Parafibromin OS=Homo sapiens GN=CDC73 PE=1 SV=1	42.18	122.983	41.43	25.0356	NaN	NaN	34.65	25.8029	35.03	34.0839	32.2	345.944
SPAS2_HUMAN	Spermatogenesis-associated serine-rich protein 2 OS=Homo sapiens GN=SPATS2 PE=1 SV=1	44.22	41.7157	19.82	32.7232	NaN	NaN	41.65	17.4203	23.67	76.7781	32.11	48.0717
CS010_HUMAN	UPF0556 protein C19orf10 OS=Homo sapiens GN=C19orf10 PE=1 SV=1	32.37	80.3852	16.76	74.8771	21.97	15.1148	NaN	NaN	24.28	32.1344	30.06	102.887
NOSIP_HUMAN	Nitric oxide synthase-interacting protein OS=Homo sapiens GN=NOSIP PE=1 SV=1	37.54	104.812	NaN	NaN	35.88	66.0357	50.83	47.1786	50.17	43.5498	37.87	65.8342
NCALD_HUMAN	Neurocalcin-delta OS=Homo sapiens GN=NCALD PE=2 SV=2	25.91	52.6802	NaN	NaN	23.83	1.4985	44.04	8.4065	16.58	2.631	23.83	45.9125
EPN4_HUMAN	Clathrin interactor 1 OS=Homo sapiens GN=CLINT1 PE=1 SV=1	27.36	114.957	NaN	NaN	17.76	23.7816	17.6	22.6308	20.96	43.6556	19.04	70.6163
LRRF2_HUMAN	Leucine-rich repeat flightless-interacting protein 2 OS=Homo sapiens GN=LRRFIP2 PE=1 SV=1	29.82	106.193	NaN	NaN	29.54	32.1752	22.61	25.8686	19.14	11.6794	28.16	52.4507
IF2B2_HUMAN	Insulin-like growth factor 2 mRNA-binding protein 2 OS=Homo sapiens GN=IGF2BP2 PE=1 SV=2	52.59	546.201	NaN	NaN	50.08	127.891	45.91	46.8047	51.92	110.155	52.75	127.484
RAB3C_HUMAN	Ras-related protein Rab-3C OS=Homo sapiens GN=RAB3C PE=2 SV=1	49.78	23.2594	11.01	NaN	31.72	1.8444	NaN	NaN	25.99	4.9787	40.09	7.8102
PAPS1_HUMAN	Bifunctional 3'-phosphoadenosine 5'-phosphosulfate synthase 1 OS=Homo sapiens GN=PAPSS1 PE=1 SV=2	37.82	247.507	NaN	NaN	31.57	57.5029	33.17	53.3677	33.49	56.3266	43.43	95.3791
THUM1_HUMAN	THUMP domain-containing protein 1 OS=Homo sapiens GN=THUMPD1 PE=1 SV=2	20.96	70.176	NaN	NaN	16.71	29.4017	33.71	36.1703	20.96	35.5311	60.34	74.4102
K2C79_HUMAN	Keratin_ type II cytoskeletal 79 OS=Homo sapiens GN=KRT79 PE=1 SV=2	29.16	337.532	NaN	NaN	16.07	1.3563	8.97	24.8851	28.97	22.5749	16.26	189.757
TMED4_HUMAN	Transmembrane emp24 domain-containing protein 4 OS=Homo sapiens GN=TMED4 PE=1 SV=1	23.35	15.7708	NaN	NaN	30.84	13.6192	30.84	21.5003	31.28	12.8496	11.45	26.7722
TRA2B_HUMAN	Transformer-2 protein homolog beta OS=Homo sapiens GN=TRA2B PE=1 SV=1	38.89	350.415	NaN	NaN	38.89	52.4409	37.85	99.4666	45.49	89.7018	39.24	269.616
RGPD4_HUMAN	RanBP2-like and GRIP domain-containing protein 4 OS=Homo sapiens GN=RGPD4 PE=2 SV=3	23.21	1.313	NaN	NaN	23.21	1.6231	16.15	9.6135	15.24	0.7486	19.23	52.5231
RFC2_HUMAN	Replication factor C subunit 2 OS=Homo sapiens GN=RFC2 PE=1 SV=3	40.96	122.528	NaN	NaN	42.66	65.6888	32.2	43.2527	35.59	74.8966	46.33	155.262
DDI2_HUMAN	Protein DDI1 homolog 2 OS=Homo sapiens GN=DDI2 PE=1 SV=1	14.79	70.9412	NaN	NaN	19.05	36.8918	17.04	9.603	19.3	15.8222	23.31	24.3994
NUD15_HUMAN	Probable 8-oxo-dGTP diphosphatase NUDT15 OS=Homo sapiens GN=NUDT15 PE=1 SV=1	25	21.2532	NaN	NaN	28.05	3.8803	14.02	13.5231	14.02	33.555	29.88	32.2149
CYFP2_HUMAN	Cytoplasmic FMR1-interacting protein 2 OS=Homo sapiens GN=CYFIP2 PE=1 SV=2	23.55	88.9115	22.14	27.5561	NaN	NaN	16.2	12.6955	14.48	8.5514	14.79	17.4302
ARPC3_HUMAN	Actin-related protein 2/3 complex subunit 3 OS=Homo sapiens GN=ARPC3 PE=1 SV=3	39.33	307.931	45.51	7.2772	NaN	NaN	20.79	51.6576	23.6	44.1333	35.96	158.46
PFD1_HUMAN	Prefoldin subunit 1 OS=Homo sapiens GN=PFDN1 PE=1 SV=2	74.59	84.4382	NaN	NaN	27.87	5.8041	40.16	27.1337	46.72	20.2254	55.74	39.8066
PSB2_HUMAN	Proteasome subunit beta type-2 OS=Homo sapiens GN=PSMB2 PE=1 SV=1	38.31	508.591	60.2	35.6192	NaN	NaN	52.24	73.6149	39.8	240.488	25.87	224.629
UB2E2_HUMAN	Ubiquitin-conjugating enzyme E2 E2 OS=Homo sapiens GN=UBE2E2 PE=1 SV=1	26.37	96.2913	NaN	NaN	36.82	7.4237	30.35	8.0753	6.47	NaN	9.45	NaN
SYHC_HUMAN	Histidine--tRNA ligase_ cytoplasmic OS=Homo sapiens GN=HARS PE=1 SV=2	53.63	429.943	NaN	NaN	41.26	124.727	37.92	54.0787	45.58	148.54	42.83	123.709
PRP16_HUMAN	Pre-mRNA-splicing factor ATP-dependent RNA helicase PRP16 OS=Homo sapiens GN=DHX38 PE=1 SV=2	27.22	106.421	NaN	NaN	23.39	46.8641	21.03	45.7815	22.49	68.9558	24.61	53.3131
EI2BD_HUMAN	Translation initiation factor eIF-2B subunit delta OS=Homo sapiens GN=EIF2B4 PE=1 SV=2	41.11	56.7532	44.93	6.9484	NaN	NaN	20.46	22.7885	25.24	22.3274	22.75	21.7653
WDR74_HUMAN	WD repeat-containing protein 74 OS=Homo sapiens GN=WDR74 PE=1 SV=1	30.65	70.2138	NaN	NaN	30.39	22.7201	24.94	7.0763	53.25	27.2153	25.71	43.8513
SYLM_HUMAN	Probable leucine--tRNA ligase_ mitochondrial OS=Homo sapiens GN=LARS2 PE=1 SV=2	25.91	70.6509	23.81	33.235	21.15	6.9153	20.04	30.0133	NaN	NaN	30.23	39.8705
RALA_HUMAN	Ras-related protein Ral-A OS=Homo sapiens GN=RALA PE=1 SV=1	50.97	68.7464	NaN	NaN	19.9	9.4565	22.33	47.1494	14.56	21.0723	36.89	83.6316
K2C75_HUMAN	Keratin_ type II cytoskeletal 75 OS=Homo sapiens GN=KRT75 PE=1 SV=2	23.77	29.8592	NaN	NaN	37.75	9.2292	15.43	6.086	25.59	8.2666	29.22	7.8581
RBBP4_HUMAN	Histone-binding protein RBBP4 OS=Homo sapiens GN=RBBP4 PE=1 SV=3	18.35	28.9319	NaN	NaN	34.35	30.604	11.06	247.276	18.12	22.2932	28.24	91.9127
SYUG_HUMAN	Gamma-synuclein OS=Homo sapiens GN=SNCG PE=1 SV=2	92.91	83.3128	NaN	NaN	74.8	21.0208	81.1	12.7519	74.02	21.8613	52.76	33.2002
ELP3_HUMAN	Elongator complex protein 3 OS=Homo sapiens GN=ELP3 PE=1 SV=2	40.22	63.9168	NaN	NaN	25.59	112.669	23.77	38.6836	22.3	48.0509	20.84	28.8813
RM27_HUMAN	39S ribosomal protein L27_ mitochondrial OS=Homo sapiens GN=MRPL27 PE=1 SV=1	44.59	36.0194	56.76	18.1541	NaN	NaN	24.32	25.2942	56.08	26.1995	45.27	54.644
TAGL3_HUMAN	Transgelin-3 OS=Homo sapiens GN=TAGLN3 PE=1 SV=2	36.18	2.6042	55.28	2.6004	NaN	NaN	36.18	13.4134	51.26	4.7613	26.63	19.3227
ACSL5_HUMAN	Long-chain-fatty-acid--CoA ligase 5 OS=Homo sapiens GN=ACSL5 PE=1 SV=1	30.31	73.4244	NaN	NaN	15.08	16.0923	21.38	49.4203	34.7	74.5862	36.31	119.809
OTUB1_HUMAN	Ubiquitin thioesterase OTUB1 OS=Homo sapiens GN=OTUB1 PE=1 SV=2	42.07	196.797	NaN	NaN	45.39	66.3837	20.3	34.423	19.19	56.7456	46.13	103.868
1A36_HUMAN	HLA class I histocompatibility antigen_ A-36 alpha chain OS=Homo sapiens GN=HLA-A PE=1 SV=1	37.53	NaN	NaN	NaN	18.9	NaN	18.36	NaN	13.7	NaN	48.22	NaN
CIP4_HUMAN	Cdc42-interacting protein 4 OS=Homo sapiens GN=TRIP10 PE=1 SV=3	39.77	131.286	NaN	NaN	48.59	29.1346	31.28	24.8819	40.1	36.107	29.45	53.8903
CTBP1_HUMAN	C-terminal-binding protein 1 OS=Homo sapiens GN=CTBP1 PE=1 SV=2	27.27	96.7026	11.59	65.1403	NaN	NaN	11.14	29.3112	21.59	18.5307	17.05	44.8133
RT22_HUMAN	28S ribosomal protein S22_ mitochondrial OS=Homo sapiens GN=MRPS22 PE=1 SV=1	39.17	217.123	NaN	NaN	38.06	24.3847	36.67	45.3573	29.72	106.692	36.67	50.9496
IF4G3_HUMAN	Eukaryotic translation initiation factor 4 gamma 3 OS=Homo sapiens GN=EIF4G3 PE=1 SV=2	24.48	106.504	NaN	NaN	15.14	21.3392	15.21	19.7391	15.46	97.061	19.05	76.7159
AIP_HUMAN	AH receptor-interacting protein OS=Homo sapiens GN=AIP PE=1 SV=2	23.03	117.919	NaN	NaN	36.67	36.1591	36.97	24.7305	26.36	33.7223	45.15	68.3707
RM37_HUMAN	39S ribosomal protein L37_ mitochondrial OS=Homo sapiens GN=MRPL37 PE=1 SV=2	43.5	161.375	NaN	NaN	34.28	53.0556	37.59	34.8857	43.74	128.964	29.08	75.5248
OCAD1_HUMAN	OCIA domain-containing protein 1 OS=Homo sapiens GN=OCIAD1 PE=1 SV=1	45.31	245.931	NaN	NaN	28.57	27.799	35.1	43.6175	42.86	77.4993	30.2	146.397
SUCB1_HUMAN	Succinyl-CoA ligase [ADP-forming] subunit beta_ mitochondrial OS=Homo sapiens GN=SUCLA2 PE=1 SV=3	27.65	88.3146	NaN	NaN	21.38	26.8386	14.04	137.393	23.76	63.861	29.59	380.294
TIA1_HUMAN	Nucleolysin TIA-1 isoform p40 OS=Homo sapiens GN=TIA1 PE=1 SV=3	30.05	36.6603	40.41	6.4576	NaN	NaN	13.73	13.6662	22.28	64.4647	32.64	22.5178
CSTF3_HUMAN	Cleavage stimulation factor subunit 3 OS=Homo sapiens GN=CSTF3 PE=1 SV=1	35.15	62.2725	NaN	NaN	29.29	30.9247	26.5	16.544	28.59	31.5149	21.76	76.411
MAFF_HUMAN	Transcription factor MafF OS=Homo sapiens GN=MAFF PE=1 SV=2	46.95	46.2591	NaN	NaN	22.56	0.5668	42.68	5.8327	32.32	2.8366	34.76	21.2931
NDUS4_HUMAN	NADH dehydrogenase [ubiquinone] iron-sulfur protein 4_ mitochondrial OS=Homo sapiens GN=NDUFS4 PE=1 SV=1	42.29	78.2861	NaN	NaN	38.29	104.064	36.57	12.057	53.14	155.056	36.57	47.4345
ARFP1_HUMAN	Arfaptin-1 OS=Homo sapiens GN=ARFIP1 PE=1 SV=2	39.95	27.378	NaN	NaN	43.7	20.4095	43.43	38.5264	36.46	18.5859	49.87	44.3784
RT09_HUMAN	28S ribosomal protein S9_ mitochondrial OS=Homo sapiens GN=MRPS9 PE=1 SV=2	43.94	117.047	NaN	NaN	31.57	49.072	26.52	15.1963	36.11	73.2305	32.32	61.5495
PPP5_HUMAN	Serine/threonine-protein phosphatase 5 OS=Homo sapiens GN=PPP5C PE=1 SV=1	32.26	108.499	NaN	NaN	22.85	51.6288	31.66	49.9205	28.86	110.907	35.87	91.1828
RS23_HUMAN	40S ribosomal protein S23 OS=Homo sapiens GN=RPS23 PE=1 SV=3	43.36	237.091	29.37	225.016	NaN	NaN	39.16	91.5983	42.66	97.3636	20.98	223.644
PBDC1_HUMAN	Protein PBDC1 OS=Homo sapiens GN=PBDC1 PE=1 SV=1	30.47	30.5996	NaN	NaN	44.21	15.4856	34.33	5.6777	28.33	23.2549	31.76	9.0764
KT33B_HUMAN	Keratin_ type I cuticular Ha3-II OS=Homo sapiens GN=KRT33B PE=2 SV=3	18.56	7.9799	NaN	NaN	20.05	NaN	7.67	0.803	12.87	0.5343	14.11	20.5987
1C03_HUMAN	HLA class I histocompatibility antigen_ Cw-3 alpha chain OS=Homo sapiens GN=HLA-C PE=1 SV=2	12.3	NaN	NaN	NaN	24.86	0.1749	16.94	NaN	16.39	NaN	33.33	0.5225
LAD1_HUMAN	Ladinin-1 OS=Homo sapiens GN=LAD1 PE=1 SV=2	23.98	51.3407	NaN	NaN	42.36	12.2395	29.98	17.5924	27.08	27.6159	30.17	44.3038
XPP1_HUMAN	Xaa-Pro aminopeptidase 1 OS=Homo sapiens GN=XPNPEP1 PE=1 SV=3	36.12	353.115	NaN	NaN	35.15	137.028	22.63	45.5031	24.56	54.1484	26.81	59.6214
NDUAA_HUMAN	NADH dehydrogenase [ubiquinone] 1 alpha subcomplex subunit 10_ mitochondrial OS=Homo sapiens GN=NDUFA10 PE=1 SV=1	36.06	183.46	NaN	NaN	27.32	32.3818	15.21	33.7056	27.61	70.6293	21.97	76.4292
STK25_HUMAN	Serine/threonine-protein kinase 25 OS=Homo sapiens GN=STK25 PE=1 SV=1	34.27	29.9609	44.84	2.5275	23.24	4.6944	NaN	NaN	33.33	9.9313	18.54	22.944
C8AP2_HUMAN	CASP8-associated protein 2 OS=Homo sapiens GN=CASP8AP2 PE=1 SV=1	12.21	76.8551	18.47	3.8889	17.96	33.4371	NaN	NaN	16.65	33.331	14.38	57.318
COF2_HUMAN	Cofilin-2 OS=Homo sapiens GN=CFL2 PE=1 SV=1	57.83	120.081	NaN	NaN	52.41	60.8887	36.14	59.6589	56.02	122.219	51.81	213.547
DIXC1_HUMAN	Dixin OS=Homo sapiens GN=DIXDC1 PE=1 SV=2	20.35	23.1031	27.96	1.7073	21.82	20.274	NaN	NaN	24.3	4.6543	19.47	7.3313
[truncated: 4,284 more rows]

## Sheet: key proteins
S2a: Protein quantitation (fmol on Column)for selected proteins discussed in the paper.
Wnt related
protein.Accession	protein.Description	protein.seqCover(%).KOGSK.Rep1	protein.fmolOnColumn.KOGSK.Rep1	protein.seqCover(%).KOGSK.Rep2	protein.fmolOnColumn.KOGSK.Rep2	protein.seqCover(%).KOGSK.Rep3	protein.fmolOnColumn.KOGSK.Rep3	protein.seqCover(%).WT.Rep1	protein.fmolOnColumn.WT.Rep1	protein.seqCover(%).WT.Rep2	protein.fmolOnColumn.WT.Rep2	protein.seqCover(%).WT.Rep3	protein.fmolOnColumn.WT.Rep3
APC_HUMAN	Adenomatous polyposis coli protein OS=Homo sapiens GN=APC PE=1 SV=2	NaN	NaN	NaN	NaN	NaN	NaN	13.58	31.6233	NaN	NaN	16.6	37.4811
KC1A_HUMAN	Casein kinase I isoform alpha OS=Homo sapiens GN=CSNK1A1 PE=1 SV=2	37.39	50.2803	NaN	NaN	16.91	16.4137	45.99	47.8942	25.82	100.23	45.1	93.3456
CTNB1_HUMAN	Catenin beta-1 OS=Homo sapiens GN=CTNNB1 PE=1 SV=1	42.77	122.427	27.27	12.3532	23.05	45.4663	34.19	51.5306	31.37	72.0863	23.43	113.9
Glycogen synthase
protein.Accession	protein.Description	protein.seqCover(%).KOGSK.Rep1	protein.fmolOnColumn.KOGSK.Rep1	protein.seqCover(%).KOGSK.Rep2	protein.fmolOnColumn.KOGSK.Rep2	protein.seqCover(%).KOGSK.Rep3	protein.fmolOnColumn.KOGSK.Rep3	protein.seqCover(%).WT.Rep1	protein.fmolOnColumn.WT.Rep1	protein.seqCover(%).WT.Rep2	protein.fmolOnColumn.WT.Rep2	protein.seqCover(%).WT.Rep3	protein.fmolOnColumn.WT.Rep3
PYGB_HUMAN	Glycogen phosphorylase_ brain form OS=Homo sapiens GN=PYGB PE=1 SV=5	48.28	355.829	16.96	134.054	41.52	123.332	44.84	61.2355	27.88	109.944	42.47	98.681
PYGL_HUMAN	Glycogen phosphorylase_ liver form OS=Homo sapiens GN=PYGL PE=1 SV=4	49.35	500.646	22.9	130.862	45.45	148.907	35.54	62.1287	44.98	116.923	60.92	144.134
PYGM_HUMAN	Glycogen phosphorylase_ muscle form OS=Homo sapiens GN=PYGM PE=1 SV=6	28.03	50.4667	NaN	NaN	NaN	NaN	17.58	17.7406	13.78	43.9696	30.05	30.7203
Cell-cell adhesion
protein.Accession	protein.Description	protein.seqCover(%).KOGSK.Rep1	protein.fmolOnColumn.KOGSK.Rep1	protein.seqCover(%).KOGSK.Rep2	protein.fmolOnColumn.KOGSK.Rep2	protein.seqCover(%).KOGSK.Rep3	protein.fmolOnColumn.KOGSK.Rep3	protein.seqCover(%).WT.Rep1	protein.fmolOnColumn.WT.Rep1	protein.seqCover(%).WT.Rep2	protein.fmolOnColumn.WT.Rep2	protein.seqCover(%).WT.Rep3	protein.fmolOnColumn.WT.Rep3
DESP_HUMAN	Desmoplakin OS=Homo sapiens GN=DPE=1 SV=3	46.05	251.338	18.04	43.3923	37.34	80.6535	30.09	59.2695	39.22	100.41	40.06	167.519
DSG2_HUMAN	Desmoglein-2 OS=Homo sapiens GN=DSG2 PE=1 SV=2	41.06	200.735	NaN	NaN	28.09	118.526	38.55	45.5328	18.25	54.8547	37.3	108.499
PKP3_HUMAN	Plakophilin-3 OS=Homo sapiens GN=PKP3 PE=1 SV=1	46.17	147.123	44.17	114.394	29.23	37.7895	34.88	23.4379	28.61	42.5155	30.61	33.4663
PLAK_HUMAN	Junction plakoglobin OS=Homo sapiens GN=JUP PE=1 SV=3	47.65	239.952	31.28	24.9247	28.72	48.6195	26.44	80.5443	34.5	90.4084	38.66	270.65
PKP2_HUMAN	Plakophilin-2 OS=Homo sapiens GN=PKP2 PE=1 SV=2	18.16	61.5896	18.96	21.7918	20.54	102.337	NaN	NaN	NaN	NaN	NaN	NaN
