# Supplementary material for: Proteomic characterization of GSK3β knockout shows altered cell adhesion and metabolic pathway utilisation in colorectal cancer cells
Source: PLoS One. 2021 Nov 5;16(11):e0246707. doi: 10.1371/journal.pone.0246707 (PMC8570494; doi:10.1371/journal.pone.0246707)
Supplement: S2 File — (XLSX) [file pone.0246707.s003.xlsx]

## Sheet: Enriched pathways
S3. Enriched pathways identified from significantly differentially expressed proteins from the mass-spectrometry analysis of GSK3B WT and KO cells
Name	Type	Total Entities	Expanded # of Entities	Overlap	Percent Overlap	Overlapping Entities	p-value	Data Source
Translation	Group	226	226	25	11	MRPS7,MRPS10,IARS2,MRPL14,EIF2S1,EIF4B,TUFM,EIF3B,ETF1,MRPL1,RPL27A,RPS20,RPL3,RPS2,SARS2,RPL9,RPS5,RPL35,EIF2S2,RPS15A,NARS,MRPS18A,RPS29,EIF2B1,EIF4A2	1.18422e-12	Ariadne Ontology
Chromatin remodeling	Group	216	216	16	7	KAT2B,HDAC2,HDAC1,SMARCB1,CENPF,BAZ1A,HMGA2,HELLS,CHMP1A,CHD3,SAP18,SMARCAD1,ZNF326,HP1BP3,HIST1H4H,HIST1H2BB	3.9533e-06	Ariadne Ontology
mRNA processing	Group	193	193	15	7	PABPC1,PAPOLB,RBM22,RBM17,KHSRP,SNRPE,SLBP,GEMIN4,PRPF31,HNRNPM,HNRNPH3,SMNDC1,SF3B2,DBR1,PHF5A	4.43858e-06	Ariadne Ontology
Actin-based cytoskeleton assembly	Group	202	202	14	6	PALLD,MYH9,AKAP12,MSN,PLEK2,PFN1,RDX,SEPT9,ARPC1B,PPP1R9B,RHOG,FLNB,ACTN2,LIMA1	3.39073e-05	Ariadne Ontology
Tricarboxylic acid cycle	Group	39	39	6	15	ACO1,IDH1,MDH1,IDH2,SUCLA2,OGDHL	8.91052e-05	Ariadne Ontology
Nucleolus organization and biogenesis	Group	113	113	9	7	MKI67,RPL3,EBNA1BP2,DDX47,NOL6,NOP2,POLR1B,PHF5A,SUN1	0.00031536	Ariadne Ontology
Purine metabolism	Group	92	92	8	8	NT5E,PNP,PKM2,AK2,GMPR,AK4,PRPS1L1,PRPSAP1	0.000375139	Ariadne Ontology
Spindle assembly	Group	62	62	6	9	AURKB,CDC20,CENPF,DCTN2,TUBGCP2,MAPRE1	0.00116435	Ariadne Ontology
Polymerase I transcription	Group	18	18	3	16	POLR1D,POLR1B,POLR1C	0.00458394	Ariadne Ontology
Focal junction assembly	Group	36	36	4	11	SDCBP,FLNB,ACTN2,LIMA1	0.00478578	Ariadne Ontology
Presentation of endogenous peptide antigen	Group	6	6	2	33	HLA-A,HLA-C	0.00521557	Ariadne Ontology
Glycogen degradation	Group	20	20	3	15	PYGB,PYGM,PYGL	0.00622618	Ariadne Ontology
Chromosome condensation	Group	7	7	2	28	NCAPG,SMC4	0.00720989	Ariadne Ontology
Microtubule cytoskeleton assembly	Group	148	148	8	5	CEP290,SEPT9,TUBGCP2,CLIP2,CHMP1A,MAPRE1,EML4,TUBB8	0.00764119	Ariadne Ontology
Hemidesmosome assembly	Group	8	8	2	25	ITGA6,ITGB4	0.00949238	Ariadne Ontology
Kinetochore assembly	Group	49	49	4	8	MKI67,AURKB,CENPF,DCTN2	0.0141971	Ariadne Ontology
ITG	Group	28	28	3	10	ITGB1,ITGA6,ITGB4	0.0159945	Ariadne Ontology
Sister chromatid cohesion	Group	11	11	2	18	SMC3,SMC1B	0.0179537	Ariadne Ontology
APC-C	Group	11	11	2	18	CDC16,CDC27	0.0179537	Ariadne Ontology
Glucose metabolism	Group	173	173	8	4	ACYP1,OGT,TPI1,PKM2,ADH5,ALDOA,DDX47,PMM2	0.0183224	Ariadne Ontology
CTNNB1	Group	1	1	1	100	Beta-catenin	0.0191702	Ariadne Ontology
Glut-Gln-Pro metabolsm	Group	31	31	3	9	OAT,GOT2,GCLM	0.0210474	Ariadne Ontology
CAMK	Group	12	12	2	16	CAMK2B,CAMK2D	0.0212754	Ariadne Ontology
Ca++ export	Group	13	13	2	15	ATP2B4,ATP2B2	0.0248301	Ariadne Ontology
Protein folding	Group	88	88	5	5	HSPE1,FKBP3,DNAJA1,CCT3,DNAJC8	0.0268606	Ariadne Ontology
Microtubule sliding	Group	155	155	7	4	SEPT9,KIF27,DCTN2,MAPRE1,EML4,DCTN3,TUBB8	0.0296762	Ariadne Ontology
DNA replication	Group	64	64	4	6	PCNA,MCM2,PURB,CHD3	0.0341607	Ariadne Ontology
Lysosomal targeting Mannose phosphorylation	Group	2	2	1	50	DPAGT1	0.0379745	Ariadne Ontology
HMGI(Y)	Group	2	2	1	50	HMGA2	0.0379745	Ariadne Ontology
Fushi tarazu-F1-like	Group	2	2	1	50	NR5A1	0.0379745	Ariadne Ontology
Asp-Lys-Thr-Met-Cys metabolsm	Group	39	39	3	7	GOT2,AASDHPPT,OGDHL	0.0383015	Ariadne Ontology
Respiratory chain	Group	131	131	6	4	ATP8,Ndufa9,SLC25A5,NDUFS1,COX6C,NDUFB10	0.040206	Ariadne Ontology
Co-translational ER protein import	Group	20	20	2	10	SSR1,SSR4	0.0554299	Ariadne Ontology
IQGAP	Group	3	3	1	33	IQGAP1	0.0564199	Ariadne Ontology
CDC25A-B-C	Group	3	3	1	33	CDC25A	0.0564199	Ariadne Ontology
ER to Golgi transport	Group	47	47	3	6	VAPA,YKT6,COPE	0.0608814	Ariadne Ontology
Pentose-phosphate shunt	Group	22	22	2	9	ALDOA,PRPS1L1	0.065744	Ariadne Ontology
Heme oxidation	Group	23	23	2	8	HMOX1,BLVRB	0.0711221	Ariadne Ontology
Protein nucleus import	Group	51	51	3	5	KPNA2,NUP93,XPO7	0.0740342	Ariadne Ontology
Endosome - lysosome transport	Group	52	52	3	5	VPS4A,CHMP1A,VPS25	0.0775043	Ariadne Ontology
Aromatic amino acid metabolism	Group	123	123	5	4	GOT2,MAOB,ADH5,SH3GLB1,OGDHL	0.0876347	Ariadne Ontology
Retrograde protein transport, ER to cytosol	Group	5	5	1	20	VCP	0.0922612	Ariadne Ontology
Rho-GEF	Group	5	5	1	20	ARHGEF5	0.0922612	Ariadne Ontology
VAV	Group	5	5	1	20	VAV2	0.0922612	Ariadne Ontology
MLCP	Group	5	5	1	20	PPP1CA	0.0922612	Ariadne Ontology
Nuclear export	Group	58	58	3	5	UPF3B,NUP93,XPO7	0.0997537	Ariadne Ontology
DNA recombination	Group	28	28	2	7	SMC1B,PURB	0.0999341	Ariadne Ontology
Endocytosis	Group	59	59	3	5	DBNL,RAB5C,ITSN2	0.103687	Ariadne Ontology
Golgi to endosome transport	Group	35	35	2	5	PLIN3,AP3B1	0.144476	Ariadne Ontology
Oncogenes	Group	271	271	8	2	ARHGEF5,RAB11A,RAB23,EWSR1,VAV2,MCF2,RAB5C,DDX6	0.150084	Ariadne Ontology
Centrosome separation	Group	36	36	2	5	CEP290,AZI1	0.15114	Ariadne Ontology
Centriole duplication	Group	37	37	2	5	CEP290,AZI1	0.157864	Ariadne Ontology
Actomyosin based movement	Group	72	72	3	4	MYO1H,MYH9,MYO1A	0.15981	Ariadne Ontology
Mannose biosynthesis	Group	9	9	1	11	PGM2	0.159929	Ariadne Ontology
Glycogen synthesis	Group	9	9	1	11	GYS1	0.159929	Ariadne Ontology
TIRAP	Group	9	9	1	11	TOLLIP	0.159929	Ariadne Ontology
PKA	Group	9	9	1	11	PRKAR2A	0.159929	Ariadne Ontology
ROS catabolism	Group	10	10	1	10	SOD2	0.176046	Ariadne Ontology
Fatty acid oxidation	Group	44	44	2	4	ACSL5,ACADS	0.206227	Ariadne Ontology
Prostaglandins, Thromboxane synthesis	Group	12	12	1	8	PTGES2	0.207362	Ariadne Ontology
Branched amino acid metabolism	Group	46	46	2	4	ACADS,SH3GLB1	0.22034	Ariadne Ontology
Adherens junction assembly	Group	47	47	2	4	Beta-catenin,SDCBP	0.227427	Ariadne Ontology
Fatty acid biosynthesis	Group	15	15	1	6	ACACA	0.252129	Ariadne Ontology
Tetrapyrroles biosynthesis	Group	17	17	1	5	CPOX	0.280566	Ariadne Ontology
Polymerase II transcription	Group	142	142	4	2	POLR2G,TCEB1,POLR2E,MED30	0.289777	Ariadne Ontology
Pyrimidine metabolism	Group	56	56	2	3	NT5E,PNP	0.291568	Ariadne Ontology
Retrograde Golgi-ER transport	Group	18	18	1	5	COPE	0.294378	Ariadne Ontology
Non-voltage Na+ influx	Group	19	19	1	5	CNGA3	0.307926	Ariadne Ontology
Intra-Golgi transport	Group	20	20	1	5	COPE	0.321215	Ariadne Ontology
Na+ homeostasis-export	Group	21	21	1	4	ATP1A3	0.334251	Ariadne Ontology
Intermediate filament polymerization	Group	109	109	3	2	GFAP,KRT76,KRT77	0.347863	Ariadne Ontology
DNA repair	Group	109	109	3	2	UNG,RECQL,PURB	0.347863	Ariadne Ontology
Mitochondrial protein transport	Group	23	23	1	4	TOMM20L	0.359578	Ariadne Ontology
GFR	Group	25	25	1	4	FGFR1	0.383946	Ariadne Ontology
Nuclear pore organization and biogenesis	Group	26	26	1	3	NUP93	0.395782	Ariadne Ontology
Endosomal recycling	Group	26	26	1	3	RAB11A	0.395782	Ariadne Ontology
Cholesterol-isoprenoid metabolism	Group	28	28	1	3	FDPS	0.418779	Ariadne Ontology
Retrograde endosome-Golgi transport	Group	32	32	1	3	PLIN3	0.462191	Ariadne Ontology
Leukotriene synthesis	Group	34	34	1	2	LTA4H	0.482671	Ariadne Ontology
Urea cycle	Group	39	39	1	2	MAOB	0.530537	Ariadne Ontology
N-Glycan biosynthesis (ER)	Group	42	42	1	2	DPAGT1	0.557113	Ariadne Ontology
Ser-Gly metabolism	Group	43	43	1	2	MAOB	0.565635	Ariadne Ontology
Non-voltage K+ efflux	Group	47	47	1	2	CNGA3	0.59812	Ariadne Ontology
K+ import-homeostasis	Group	48	48	1	2	ATP1A3	0.605855	Ariadne Ontology
Lipid transport	Group	54	54	1	1	VAPA	0.649255	Ariadne Ontology
Glycosylation in Golgi	Group	117	117	2	1	OGT,SLC35B2	0.660142	Ariadne Ontology
Ubiquitin-dependent protein degradation	Group	166	166	2	1	CUL2,PSMD11	0.831334	Ariadne Ontology
Tumor suppressors	Group	92	92	1	1	SMARCB1	0.832702	Ariadne Ontology
Extracellular matrix polymerization	Group	97	97	1	1	PLOD3	0.848258	Ariadne Ontology
Phosphatases	Group	144	144	1	0	PPP1R9B	0.939498	Ariadne Ontology
ECM-Cell adhesion proteins	Group	162	162	1	0	PCDHGB3	0.9575	Ariadne Ontology
Transcription factors	Group	949	949	9	0	EWSR1,RBM14,CSDE1,HTATSF1,MYBBP1A,SAFB2,VPS25,MED30,PHF5A	0.995484	Ariadne Ontology
